# Supplementary material for: Efficient and iterative retron-mediated in vivo recombineering in Escherichia coli
Source: Synth Biol (Oxf). 2022 May 3;7(1):ysac007. doi: 10.1093/synbio/ysac007 (PMC9165427; doi:10.1093/synbio/ysac007)
Supplement: ysac007_Supp [file ysac007_supp.zip]

Archive with 4 entries (4 files):
- PlasmidSeqs.zip
- Primers_GeneFrags.fa
- Supplemental File 1.pdf
- Supplemental File 2.xlsx
