# Supplementary material for: Efficient and iterative retron-mediated in vivo recombineering in Escherichia coli
Source: Synth Biol (Oxf). 2022 May 3;7(1):ysac007. doi: 10.1093/synbio/ysac007 (PMC9165427; doi:10.1093/synbio/ysac007)
Supplement: ysac007_Supp [file ysac007_supp.zip › Primers_GeneFrags.fa]

>25
CTCGAGTCTAGACTGCAGGCGTAACGGTGAACAGTTGTTCTAC
>43
TCCTGATTTCCACAGTTCTCG
>44
CGAGAACTGTGGAAATCAGGA
>66
TTTATAACCTCCTTAGAGCTCGA
>92
AATAAACAGGAAGCGGCTTTGTTTTAGAGCTAGAAATAGCAAG
>93
AAAGCCGCTTCCTGTTTATTGTGCTCAGTATCTCTATCACTGA
>156
CTATCACTGATAGGGAAGAATTCCAGAAATCATCCTTAGCG
>449
TTAATTAAATGCGCACCCTTAGC
>468
GCCACTTTTTCAAGTTGATAACG
>503
ATTCGAGCTCTAAGGAGGTTATAAAAAA
>643
TATAAGGAGGTAACGAATGAGTACTGCACTC
>738
/5Phos/GTGCTCAGTATCTCTATCACTGA
>746
GGCGTATCACGAGGCAG
>759
CAACTTGAAAAAGTGGCACC
>1530
CAGGTGGCACTTTTCGGGGAAATGTGCGCGGAACCCC
>1535
GACGAAAGGGCCTCGTGA
>2105
CGAAACCTTGGAAGGTCCGAACATCGGTCTGATCAACTCTCTGTCCGTCAGGAAAACAGACAGTAACTCAG
>2106
GGACCTTCCAAGGTTTCGATTGGACATACGCGACCGTAGTGAGTCGGGTGCAGGAAACCCGTTTTTTCTG
>2107
GGACCTTCCAAGGTTTCGATTGGACATACGCGACCGTAGTGAGTCGGGTGCAGGAAAACAGACAGTAACTC
>2108
CAATCGAAACCTTGGAAGGTCCGAACATCGGTCTGATCAACTCTCTGTCCGTCAGGAAACCCGTTTTTTCTG
>2215
CCCGAAAAGTGCCACCTGCTTACGTGCCGATCAACG
>2216
GCCTGCAGTCTAGACTCGAGCTGATACCGCTCGCCGCAG
>2154
GTCACGACGTTGTAAAACGACGGCCAGTGA
>2155
CACGACAGGTTTCCCGACTGGAAAGC
>2234
TCACGAGGCCCTTTCGTCATAGGCGTATCACGAGGC
>2235
AAGGGTGCGCATTTAATTAAGCATAATACCTAGGACTGAG
>2238
CAACCGGATCCTTAGGTCT
>2239
GAAGACCTAAGGATCCGGTTGATTGGATCCAATTGACAGC
>2240
ACTCATTCGTTACCTCCTTATAATTGGATCCAATGGTACC
>2252
GGTGATCAGTTCCTGTGGG
>2325
CCTAGGACTGAGCTAGCNNTMAACTCTAGAAGCGGCCGCG
>2326
GCTAGCTCAGTCCTAGGTATNNTGCTTAATTAAATGCGCACCC
>2358
GTTACCTCCTTATAATTGGATCCAWTNNTACCTAGGACTGAGCTAGC
>2359
TGGATCCAATTATAAGGAGGTAAC
>2444
TCCGCCTGGTTTGAACGC
>2445
TTCGCGTCGCCTGATCG
>2452
GCCGCTTAGTCTTTATTGCCGTCCATTTTCCATTTGATACGTGCTTCGCAGGAAACCCGTTTTTTCTG
>2453
GCAATAAAGACTAAGCGGCTTTAGGTGCAGGCGCCGCTCACAGCGAAGCAGGAAAACAGACAGTAACTC
>2490
CTGTTTAGGTGAACTCAGTTAATTTTGGGGCGTGACATGAATATCCATCACCCCCCTGCAAGGCCTTCGCGA
>2491
CAGTGAGCTGCTTAGTTATCAGCGATACAGCGCAGTAGTTTAAAGACGTACTGGGACGATCGAATTGGGGATC
>2564
CGCCCACTATGGCATTCTGCTGGCGCTGTATGCGTTGGTGCAATTTGCAGGAAACCCGTTTTTTCTG
>2565
GAATGCCATAGTGGGCGGTGACGTCGTTCGAGTGAACCAGATCGCGCAGGCAGGAAAACAGACAGTAACTC
>2605
CAGCAGAATGCCTTAGTGTTTTAGAGCTAGAAATAGCAAG
>2606
ACTAAGGCATTCTGCTGGCGGTGCTCAGTATCTCTATCAC
>2634
TCAAGGGTTTCGATTGGAC
>2635
CCAATCGAAACCCTTGAAGGTCCGAACATCGG
>2673
GTTACCTCCTTATAATTGGATCCA
>2674
GCTAGAGGCATCAAATAAAACG
>2698
CGTCGTTTTACAACGTCGTGACGGAAGCGGAATATATCCCTAG
>2699
CAGTCGGGAAACCTGTCGTGGGGCGGAGATTTCCTGG
>2742 * = phosphorothioate bond
A*C*GGACAGAGAGTTGATCAGACCGATGTTCGGACCTTCCAAGGTTTCGATTGGACATACGCGACCGTAGTGAGTCGGGTG
>2743 * = phosphorothioate bond
C*A*CCCGACTCACTACGGTCGCGTATGTCCAATCGAAACCttgGAAGGTCCGAACATCGGTCTGATCAACTCTCTGTCCGT
>2866 * = phosphorothioate bond
C*A*C*GGACAGAGAGTTGATCAGACCGATGTTCGGACCTTCAAGGGTTTCGATTGGACATACGCGACCGTAGTGAGTCGGGTGTACG
>2934
G*C*G*CTTCGCTGTGAGCGGCGCCTGCACCTAAAGCCGCTTaCTGTTTATTGCCGTCCATTTTCCATTTGATACGTGCTTCG
>2935
GCCGCTTACTGTTTATTGCCGTCCATTTTCCATTTGATACGTGCTTCGCAGGAAACCCGTTTTTTCTG
>2936
GCAATAAACAGTAAGCGGCTTTAGGTGCAGGCGCCGCTCACAGCGAAGCAGGAAAACAGACAGTAACTC
>CspRecT
TGGATCCAATTATAAGGAGGTAACGAATGAACCAAATCGTGAAGTTCACTGACGACTCTGGCCTGGCGGTTCAAGTTACTCCAGACGATGTTCGCCGTTATATCTGTGAGAACGCTACTGAAAAAGAGGTGGGCCTCTTTCTGCAACTCTGTCAGACTCAACGTCTGAATCCGTTTGTGAAAGACGCTTACCTGGTGAAATACGGCGGTGCTCCAGCTTCTATGATTACTTCCTATCAAGTTTTTAACCGTCGCGCGTGTCGTGATGCTAACTATGATGGTATCAAATCTGGTGTGGTTGTTCTGCGTGACGGTGATGTTGTGCATAAACGTGGTGCTGCGTGCTACAAAAAGGCGGGTGAGGAGCTCATCGGTGGTTGGGCGGAAGTTCGCTTTAAGGATGGCCGCGAGACTGCGTATGCTGAGGTGGCGCTCGACGACTATTCCACCGGCAAATCTAATTGGGCGAAAATGCCGGGTGTTATGATCGAAAAATGCGCGAAGGCTGCTGCTTGGCGCCTCGCGTTCCCGGACACTTTTCAGGGCATGTACGCTGCGGAGGAAATGGATCAAGCGCAACAGCCAGAACAGGTGCGCGCTCAGGCGGAGCAACCAGTGGATCTCCAGCCAATCCGCGAACTCTTCAAGCCATATTGCGAACACTTCGGCATCACTCCGGCTGAGGGTATGACTGCTGTTTGTGGTGCGGTGGGCGCTGAAGGCATGCACTCTATGACCGAGCAGCAAGCTCGCCGTGCTCGCGCTTGGATGGAGGAAGAAATGGCTGCGCCAGCTGTGGAAGCGGAGTATGAGGTTGTTGACGAGGGCGAGGTGTTTTAAACGCGTGCTAGAGGCATCAAATAAAACG
>EcRecT
ATGACTAAGCAACCACCAATCGCAAAAGCCGATCTGCAAAAAACTCAGGGAAACCGTGCACCAGCAGCAGTTAAAAATAGCGACGTGATTAGTTTTATTAACCAGCCATCAATGAAAGAGCAACTGGCAGCAGCTCTTCCACGCCATATGACGGCTGAACGTATGATCCGTATCGCCACCACAGAAATTCGTAAAGTTCCGGCGTTAGGAAACTGTGACACTATGAGTTTTGTCAGTGCGATCGTACAGTGTTCACAGCTCGGACTTGAGCCAGGTAGCGCCCTCGGTCATGCATATTTACTGCCTTTTGGTAATAAAAACGAAAAGAGCGGTAAAAAGAACGTTCAGCTAATCATTGGCTATCGCGGCATGATTGATCTGGCTCGCCGTTCTGGTCAAATCGCCAGCCTGTCAGCCCGTGTTGTCCGTGAAGGTGACGAGTTTAGCTTCGAATTTGGCCTTGATGAAAAGTTAATACACCGCCCGGGAGAAAACGAAGATGCCCCGGTTACCCACGTCTATGCTGTCGCAAGACTGAAAGACGGAGGTACTCAGTTTGAAGTTATGACGCGCAAACAGATTGAGCTGGTGCGCAGCCTGAGTAAAGCTGGTAATAACGGGCCGTGGGTAACTCACTGGGAAGAAATGGCAAAGAAAACGGCTATTCGTCGCCTGTTCAAATATCTGCCCGTATCAATTGAGATCCAGCGTGCAGTATCAATGGATGAAAAGGAACCACTGACAATCGATCCTGCAGATTCCTCTGTATTAACCGGGGAATACAGTGTAATCGATAATTCAGAGGAATAA
>sgRNA on pTJV1Sc-rpoB
TGTCCAATCGAAACCCCTGA
>sgRNA on pTJV1Sc-tetA
CGCCAGCAGAATGCCTTAGT
>sgRNA on pTJV1Sc-ackA
AATAAACAGGAAGCGGCTTT
>sgRNA on pTJV1Sc-rpoB1
TGTCCAATCGAAACCCCTGA
>sgRNA on pTJV1Sc-ackA1
AATAAACAGGAAGCGGCTTT
>sgRNA on pKDsgRNA-rpoB
TGTCCAATCGAAACCCCTGA
>sgRNA on pKDsgRNA-ackA
TAAACAGGAAGCGGCTTT
