# Supplementary material for: Efficient and iterative retron-mediated in vivo recombineering in Escherichia coli
Source: Synth Biol (Oxf). 2022 May 3;7(1):ysac007. doi: 10.1093/synbio/ysac007 (PMC9165427; doi:10.1093/synbio/ysac007)
Supplement: ysac007_Supp [file ysac007_supp.zip › Supplemental File 2.xlsx]

## Sheet: Sheet1
Breseq Analysis Results
MG1655 Wild-type Parent					*Mutations identified in MG1655 Wild-Type Parent have been substracted from experimental strains below and are shown here for reference
Predicted mutations
position	mutation	freq	annotation	gene	description		Unassigned new junction evidence
357002	C→T	0.053	intergenic (+324/+13)	codA → / ← cynR	cytosine/isoguanine deaminase/DNA‑binding transcriptional dual regulator CynR		seq id	position	reads (cov)	reads (cov)	score	skew	freq	annotation	gene	product
696131	A→G	0.052	noncoding (33/75 nt)	glnU ←	tRNA‑Gln		NC_000913	780593 =	223 (0.860)	37 (0.150)	21/258	NT	0.157	noncoding (1/76 nt)	lysZ	tRNA‑Lys
707244	C→A	0.065	intergenic (+263/‑314)	glnS → / → chiP	glutamine‑‑tRNA ligase/chitobiose outer membrane channel		NC_000913	= 2499572	188 (0.730)	+GAAG				noncoding (76/76 nt)	valU	tRNA‑Val
780447	G→A	0.064	intergenic (+1/‑146)	lysY → / → lysZ	tRNA‑Lys/tRNA‑Lys		NC_000913	780801 =	163 (0.630)	57 (0.230)	5/258	NT	0.251	noncoding (1/76 nt)	lysQ	tRNA‑Lys
780461	C→G	0.071	intergenic (+15/‑132)	lysY → / → lysZ	tRNA‑Lys/tRNA‑Lys		NC_000913	= 2499572	188 (0.730)	+GAAG				noncoding (76/76 nt)	valU	tRNA‑Val
780462	T→A	0.086	intergenic (+16/‑131)	lysY → / → lysZ	tRNA‑Lys/tRNA‑Lys		NC_000913	1207014 =	182 (0.700)	33 (0.140)	27/234	NT	0.174	coding (290/630 nt)	ycfK	e14 prophage; protein StfP
780478	A→T	0.064	intergenic (+32/‑115)	lysY → / → lysZ	tRNA‑Lys/tRNA‑Lys		NC_000913	1208843 =	154 (0.680)					pseudogene (37/537 nt)	stfE	e14 prophage; putative side tail fiber protein fragment
863190	A→C	0.083	T109P (ACC→CCC)	fsaA →	fructose‑6‑phosphate aldolase 1		NC_000913	= 1207029	178 (0.690)	40 (0.180)	30/234	NT	0.205	coding (305/630 nt)	ycfK	e14 prophage; protein StfP
1163770	A→T	0.117	D151V (GAT→GTT)	nagZ →	beta‑N‑acetylhexosaminidase		NC_000913	= 1208826	154 (0.680)					pseudogene (54/537 nt)	stfE	e14 prophage; putative side tail fiber protein fragment
1268415	T→C	0.084	S29G (AGC→GGC)	ldrA ←	small toxic polypeptide LdrA		NC_000913	= 1298722	0 (0.000)	255 (1.020)	143/258	NT	1	intergenic (+253/‑33)	ychE/insH21	putative inner membrane protein/IS5 transposase and trans‑activator
1269643	T→C	0.051	noncoding (27/68 nt)	rdlC →	small regulatory antisense RNA RdlC		NC_000913	1299922 =	0 (0.000)					intergenic (+151/‑484)	insH21/oppA	IS5 transposase and trans‑activator/oligopeptide ABC transporter periplasmic binding protein
1286017	A→G	0.085	K29E (AAG→GAG)	ychS →	putative uncharacterized protein YchS
1286189	A→T	0.063	D86V (GAC→GTC)	ychS →	putative uncharacterized protein YchS
1286373	G→A	0.06	noncoding (88/171 nt)	rttR ←	small RNA RttR
			R10* (CGA→TGA)	tpr ←	protamine‑like protein
1350432	T→A	0.104	intergenic (‑169/+199)	fabI ← / ← ycjD	enoyl‑[acyl‑carrier‑protein] reductase/DUF559 domain‑containing protein YcjD
1350444	T→A	0.119	intergenic (‑181/+187)	fabI ← / ← ycjD	enoyl‑[acyl‑carrier‑protein] reductase/DUF559 domain‑containing protein YcjD
1385216	A→T	0.071	Q161L (CAG→CTG)	ycjF →	conserved inner membrane protein YcjF
1445545	T→C	0.082	pseudogene (810/2518 nt)	ydbA →	putative outer membrane protein, N‑terminal fragment
1445554	G→A	0.071	pseudogene (819/2518 nt)	ydbA →	putative outer membrane protein, N‑terminal fragment
1445680	C→G	0.051	pseudogene (945/2518 nt)	ydbA →	putative outer membrane protein, N‑terminal fragment
1445776	A→T	0.131	pseudogene (1041/2518 nt)	ydbA →	putative outer membrane protein, N‑terminal fragment
1445782	T→G	0.068	pseudogene (1047/2518 nt)	ydbA →	putative outer membrane protein, N‑terminal fragment
1445839	C→T	0.05	pseudogene (1104/2518 nt)	ydbA →	putative outer membrane protein, N‑terminal fragment
1445896	C→G	0.054	pseudogene (1161/2518 nt)	ydbA →	putative outer membrane protein, N‑terminal fragment
1445974	G→C	0.06	pseudogene (1239/2518 nt)	ydbA →	putative outer membrane protein, N‑terminal fragment
1445983	C→T	0.057	pseudogene (1248/2518 nt)	ydbA →	putative outer membrane protein, N‑terminal fragment
1688053	T→A	0.101	R597R (CGT→CGA)	rsxC →	SoxR [2Fe‑2S] reducing system protein RsxC
1688149	T→A	0.104	R629R (CGT→CGA)	rsxC →	SoxR [2Fe‑2S] reducing system protein RsxC
1688158	A→T	0.075	A632A (GCA→GCT)	rsxC →	SoxR [2Fe‑2S] reducing system protein RsxC
1688350	A→T	0.055	A696A (GCA→GCT)	rsxC →	SoxR [2Fe‑2S] reducing system protein RsxC
2155800	C→A	0.087	intergenic (‑30/+278)	gatY ← / ← fbaB	tagatose‑1,6‑bisphosphate aldolase 2 subunit GatY/fructose‑bisphosphate aldolase class I
2155811	G→T	0.11	intergenic (‑41/+267)	gatY ← / ← fbaB	tagatose‑1,6‑bisphosphate aldolase 2 subunit GatY/fructose‑bisphosphate aldolase class I
2283215	C→T	0.098	intergenic (+256/+459)	eco → / ← mqo	serine protease inhibitor ecotin/malate:quinone oxidoreductase
2641046	A→T	0.059	intergenic (‑349/+103)	iscR ← / ← trmJ	DNA‑binding transcriptional dual regulator IscR/tRNA Cm32/Um32 methyltransferase
2796482	T→G	0.051	intergenic (‑56/+143)	argQ ← / ← argZ	tRNA‑Arg/tRNA‑Arg
2796557	A→C	0.064	intergenic (‑131/+68)	argQ ← / ← argZ	tRNA‑Arg/tRNA‑Arg
3587270	A→T	0.163	intergenic (+54/+48)	zntA → / ← tusA	Zn(2(+))/Cd(2(+))/Pb(2(+)) exporting P‑type ATPase/sulfur transfer protein TusA
3587276	A→T	0.136	intergenic (+60/+42)	zntA → / ← tusA	Zn(2(+))/Cd(2(+))/Pb(2(+)) exporting P‑type ATPase/sulfur transfer protein TusA
3587288	A→C	0.071	intergenic (+72/+30)	zntA → / ← tusA	Zn(2(+))/Cd(2(+))/Pb(2(+)) exporting P‑type ATPase/sulfur transfer protein TusA
3706692	T→G	0.052	Y416S (TAC→TCC)	xylB ←	xylulokinase
4274496	T→C	0.091	intergenic (+135/+509)	gltP → / ← yjcO	glutamate/aspartate : H(+) symporter GltP/Sel1 repeat‑containing protein YjcO
4274871	A→C	0.064	intergenic (+510/+134)	gltP → / ← yjcO	glutamate/aspartate : H(+) symporter GltP/Sel1 repeat‑containing protein YjcO
4496710	A→T	0.056	L32H (CTC→CAC)	fecI ←	RNA polymerase sigma factor FecI
4575355	A→T	0.055	E266V (GAG→GTG)	lgoD →	L‑galactonate oxidoreductase
MG1655 2x Sub
Predicted mutations
position	mutation	freq	annotation	gene	description		Unassigned new junction evidence
164576	A→T	0.138	intergenic (+42/‑154)	hrpB → / → mrcB	putative ATP‑dependent RNA helicase HrpB/peptidoglycan glycosyltransferase/peptidoglycan DD‑transpeptidase MrcB		seq id	position	reads (cov)	reads (cov)	score	skew	freq	annotation	gene	product
164581	A→C	0.186	intergenic (+47/‑149)	hrpB → / → mrcB	putative ATP‑dependent RNA helicase HrpB/peptidoglycan glycosyltransferase/peptidoglycan DD‑transpeptidase MrcB		NC_000913	925081 =	196 (0.850)	26 (0.170)	11/180	NT	0.147	intergenic (+317/+27)	clpA/serW	ATP‑dependent Clp protease ATP‑binding subunit ClpA/tRNA‑Ser
299208	T→G	0.067	E317D (GAA→GAC)	paoC ←	aldehyde dehydrogenase: molybdenum cofactor‑binding subunit		NC_000913	= 1096218	172 (1.120)					intergenic (+165/+571)	ycdU/serX	uncharacterized protein YcdU/tRNA‑Ser
348941	T→A	0.122	intergenic (+145/‑295)	prpB → / → prpC	2‑methylisocitrate lyase/2‑methylcitrate synthase
356999	A→T	0.061	intergenic (+321/+16)	codA → / ← cynR	cytosine/isoguanine deaminase/DNA‑binding transcriptional dual regulator CynR
735887	C→A	0.068	T73T (ACC→ACA)	ybfQ →	inactive transposase YbfQ
780493	C→T	0.065	intergenic (+47/‑100)	lysY → / → lysZ	tRNA‑Lys/tRNA‑Lys
1096744	T→C	0.07	intergenic (+691/+45)	ycdU → / ← serX	uncharacterized protein YcdU/tRNA‑Ser
1268836	T→A	0.056	intergenic (+223/+91)	rdlA → / ← ldrB	putative antisense RNA regulator of LdrA/small toxic polypeptide LdrB
1269209	T→C	0.082	intergenic (+62/+253)	rdlB → / ← ldrC	small regulatory antisense RNA RdlB/small toxic polypeptide LdrC
1269769	G→T	0.068	intergenic (+85/+204)	rdlC → / ← chaA	small regulatory antisense RNA RdlC/Na(+)/K(+):H(+) antiporter ChaA
1286411	A→T	0.076	noncoding (50/171 nt)	rttR ←	small RNA RttR
1286426	A→T	0.08	noncoding (35/171 nt)	rttR ←	small RNA RttR
1286611	T→G	0.054	intergenic (‑59/+151)	tyrV ← / ← tyrT	tRNA‑Tyr/tRNA‑Tyr
1339664	A→T	0.084	R66R (CGA→CGT)	lapA →	lipopolysaccharide assembly protein A
1445926	T→A	0.064	pseudogene (1191/2518 nt)	ydbA →	putative outer membrane protein, N‑terminal fragment
1445948	G→T	0.088	pseudogene (1213/2518 nt)	ydbA →	putative outer membrane protein, N‑terminal fragment
1446142	A→T	0.06	pseudogene (1407/2518 nt)	ydbA →	putative outer membrane protein, N‑terminal fragment
1446190	C→G	0.067	pseudogene (1455/2518 nt)	ydbA →	putative outer membrane protein, N‑terminal fragment
1446202	T→C	0.061	pseudogene (1467/2518 nt)	ydbA →	putative outer membrane protein, N‑terminal fragment
1446208	C→T	0.057	pseudogene (1473/2518 nt)	ydbA →	putative outer membrane protein, N‑terminal fragment
1688260	A→T	0.055	K666N (AAA→AAT)	rsxC →	SoxR [2Fe‑2S] reducing system protein RsxC
1808867	A→T	0.059	L71Q (CTG→CAG)	astD ←	aldehyde dehydrogenase
2155794	C→A	0.07	intergenic (‑24/+284)	gatY ← / ← fbaB	tagatose‑1,6‑bisphosphate aldolase 2 subunit GatY/fructose‑bisphosphate aldolase class I
2155833	C→A	0.078	intergenic (‑63/+245)	gatY ← / ← fbaB	tagatose‑1,6‑bisphosphate aldolase 2 subunit GatY/fructose‑bisphosphate aldolase class I
2207743	A→T	0.092	intergenic (+112/+261)	yohP → / ← dusC	putative membrane protein YohP/tRNA‑dihydrouridine(16) synthase
2207770	T→A	0.07	intergenic (+139/+234)	yohP → / ← dusC	putative membrane protein YohP/tRNA‑dihydrouridine(16) synthase
2283089	G→C	0.057	intergenic (+130/+585)	eco → / ← mqo	serine protease inhibitor ecotin/malate:quinone oxidoreductase
2283254	A→T	0.165	intergenic (+295/+420)	eco → / ← mqo	serine protease inhibitor ecotin/malate:quinone oxidoreductase
2283554	T→C	0.063	intergenic (+595/+120)	eco → / ← mqo	serine protease inhibitor ecotin/malate:quinone oxidoreductase
2283579	A→T	0.147	intergenic (+620/+95)	eco → / ← mqo	serine protease inhibitor ecotin/malate:quinone oxidoreductase
2283585	T→C	0.058	intergenic (+626/+89)	eco → / ← mqo	serine protease inhibitor ecotin/malate:quinone oxidoreductase
2448993	C→A	0.132	Q433K (CAA→AAA)	yfdI →	CPS‑53 (KpLE1) prophage; serotype specific glucosyl transferase
2448997	G→T	0.112	R434I (AGA→ATA)	yfdI →	CPS‑53 (KpLE1) prophage; serotype specific glucosyl transferase
2449010	T→A	0.128	N438K (AAT→AAA)	yfdI →	CPS‑53 (KpLE1) prophage; serotype specific glucosyl transferase
2449038	G→T	0.105	intergenic (+10/+605)	yfdI → / ← yfdK	CPS‑53 (KpLE1) prophage; serotype specific glucosyl transferase/CPS‑53 (KpLE1) prophage; putative tail fiber assembly protein YfdK
2499816	Δ1 bp	0.053	intergenic (+2/‑3)	valY → / → lysV	tRNA‑Val/tRNA‑Lys
2796612	A→T	0.077	intergenic (‑186/+13)	argQ ← / ← argZ	tRNA‑Arg/tRNA‑Arg
2797032	T→G	0.061	intergenic (‑192/+7)	argY ← / ← argV	tRNA‑Arg/tRNA‑Arg
2979943	T→A	0.084	S345T (TCG→ACG)	xdhA →	putative xanthine dehydrogenase molybdenum‑binding subunit XdhA
3024634	T→A	0.128	intergenic (‑167/+100)	ygfF ← / ← gcvP	putative NAD(P)‑binding oxidoreductase with NAD(P)‑binding Rossmann‑fold domain/glycine decarboxylase
3173175	T→A	0.059	intergenic (+84/+112)	yqiK → / ← sibD	protein YqiK/small RNA SibD
3173197	G→C	0.052	intergenic (+106/+90)	yqiK → / ← sibD	protein YqiK/small RNA SibD
3515919	T→A	0.082	intergenic (+65/‑32)	greB → / → yhgF	transcription elongation factor GreB/putative RNA‑binding protein YhgF
3544384	T→A	0.089	A255A (GCA→GCT)	glgP ←	glycogen phosphorylase
3759617	T→A	0.125	intergenic (+33/‑165)	lldD → / → trmL	L‑lactate dehydrogenase/tRNA (cytidine/uridine‑2'‑O)‑ribose methyltransferase
3887081	A→T	0.09	intergenic (‑148/+35)	pstB ← / ← pstA	phosphate ABC transporter ATP binding subunit/phosphate ABC transporter membrane subunit PstA
3887087	A→T	0.106	intergenic (‑154/+29)	pstB ← / ← pstA	phosphate ABC transporter ATP binding subunit/phosphate ABC transporter membrane subunit PstA
3938068	T→A	0.069	intergenic (+56/+31)	ilvC → / ← ppiC	ketol‑acid reductoisomerase (NADP(+))/peptidyl‑prolyl cis‑trans isomerase C
4274870	A→G	0.133	intergenic (+509/+135)	gltP → / ← yjcO	glutamate/aspartate : H(+) symporter GltP/Sel1 repeat‑containing protein YjcO
4304816	C→T	0.055	intergenic (‑506/+152)	yjdN ← / ← yjdM	conserved protein YjdN/conserved protein YjdM
4364213	A→T	0.085	L84F (TTA→TTT)	yjeN →	protein YjeN
4564537	A→T	0.098	L265Q (CTG→CAG)	hsdR ←	type I restriction enzyme EcoKI endonuclease component
4575350	A→T	0.116	K264N (AAA→AAT)	lgoD →	L‑galactonate oxidoreductase
4618099	A→T	0.061	*451Y (TAA→TAT)	creD →	putative inner membrane protein
MG1655 pTV1β-rpoB (Constitutive bet) 2x Sub
Predicted mutations
position	mutation	freq	annotation	gene	description		Unassigned new junction evidence
157371	T→G	0.105	N121T (AAT→ACT)	folK ←	2‑amino‑4‑hydroxy‑6‑ hydroxymethyldihydropteridine diphosphokinase		None
164581	A→C	0.173	intergenic (+47/‑149)	hrpB → / → mrcB	putative ATP‑dependent RNA helicase HrpB/peptidoglycan glycosyltransferase/peptidoglycan DD‑transpeptidase MrcB
173464	T→A	0.104	intergenic (+20/+138)	fhuB → / ← hemL	iron(III) hydroxamate ABC transporter membrane subunit/glutamate‑1‑semialdehyde aminotransferase
299208	T→G	0.075	E317D (GAA→GAC)	paoC ←	aldehyde dehydrogenase: molybdenum cofactor‑binding subunit
317908	IS5 (+) +4 bp	1	coding (1315‑1318/1326 nt)	rclA ←	putative pyridine nucleotide‑disulfide oxidoreductase RclA
379229	A→C	0.104	intergenic (‑124/+64)	frmR ← / ← yaiO	DNA‑binding transcriptional repressor FrmR/outer membrane protein YaiO
379231	A→C	0.078	intergenic (‑126/+62)	frmR ← / ← yaiO	DNA‑binding transcriptional repressor FrmR/outer membrane protein YaiO
422763	T→G	0.071	L341R (CTG→CGG)	malZ →	maltodextrin glucosidase
579918	A→T	0.068	intergenic (‑249/‑140)	ylcI ← / → nohD	DLP12 prophage; DUF3950 domain‑containing protein YlcI/DLP12 prophage; putative DNA‑packaging protein NohD
623822	A→T	0.121	intergenic (‑88/‑287)	fepB ← / → entC	ferric enterobactin ABC transporter periplasmic binding protein/isochorismate synthase EntC
696134	A→T	0.052	noncoding (30/75 nt)	glnU ←	tRNA‑Gln
1096704	A→C	0.09	intergenic (+651/+85)	ycdU → / ← serX	uncharacterized protein YcdU/tRNA‑Ser
1096744	T→C	0.084	intergenic (+691/+45)	ycdU → / ← serX	uncharacterized protein YcdU/tRNA‑Ser
1286094	C→A	0.057	S54S (TCC→TCA)	ychS →	putative uncharacterized protein YchS
1286426	A→T	0.059	noncoding (35/171 nt)	rttR ←	small RNA RttR
1445779	A→T	0.065	pseudogene (1044/2518 nt)	ydbA →	putative outer membrane protein, N‑terminal fragment
1446200	A→G	0.051	pseudogene (1465/2518 nt)	ydbA →	putative outer membrane protein, N‑terminal fragment
1688260	A→T	0.066	K666N (AAA→AAT)	rsxC →	SoxR [2Fe‑2S] reducing system protein RsxC
2283254	A→G	0.152	intergenic (+295/+420)	eco → / ← mqo	serine protease inhibitor ecotin/malate:quinone oxidoreductase
2283364	T→A	0.077	intergenic (+405/+310)	eco → / ← mqo	serine protease inhibitor ecotin/malate:quinone oxidoreductase
2283480	A→T	0.147	intergenic (+521/+194)	eco → / ← mqo	serine protease inhibitor ecotin/malate:quinone oxidoreductase
2283579	A→T	0.109	intergenic (+620/+95)	eco → / ← mqo	serine protease inhibitor ecotin/malate:quinone oxidoreductase
2439127	A→T	0.147	intergenic (‑92/+89)	fadI ← / ← yfcZ	3‑ketoacyl‑CoA thiolase FadI/DUF406 domain‑containing protein YfcZ
2499816	Δ1 bp	0.056	intergenic (+2/‑3)	valY → / → lysV	tRNA‑Val/tRNA‑Lys
3024634	T→A	0.127	intergenic (‑167/+100)	ygfF ← / ← gcvP	putative NAD(P)‑binding oxidoreductase with NAD(P)‑binding Rossmann‑fold domain/glycine decarboxylase
3173175	T→A	0.057	intergenic (+84/+112)	yqiK → / ← sibD	protein YqiK/small RNA SibD
3173176	T→C	0.05	intergenic (+85/+111)	yqiK → / ← sibD	protein YqiK/small RNA SibD
3173441	T→C	0.055	intergenic (‑10/+222)	sibD ← / ← sibE	small RNA SibD/small RNA SibE
3218184	A→T	0.139	intergenic (+73/‑326)	alx → / → sstT	putative membrane‑bound redox modulator Alx/serine/threonine:Na(+) symporter
3218196	A→T	0.138	intergenic (+85/‑314)	alx → / → sstT	putative membrane‑bound redox modulator Alx/serine/threonine:Na(+) symporter
3402097	T→G	0.059	noncoding (12/120 nt)	rrfF ←	5S ribosomal RNA
3515912	T→A	0.054	intergenic (+58/‑39)	greB → / → yhgF	transcription elongation factor GreB/putative RNA‑binding protein YhgF
3706687	T→G	0.061	T418P (ACG→CCG)	xylB ←	xylulokinase
3759589	T→G	0.051	intergenic (+5/‑193)	lldD → / → trmL	L‑lactate dehydrogenase/tRNA (cytidine/uridine‑2'‑O)‑ribose methyltransferase
3938024	T→G	0.063	intergenic (+12/+75)	ilvC → / ← ppiC	ketol‑acid reductoisomerase (NADP(+))/peptidyl‑prolyl cis‑trans isomerase C
3938029	T→A	0.1	intergenic (+17/+70)	ilvC → / ← ppiC	ketol‑acid reductoisomerase (NADP(+))/peptidyl‑prolyl cis‑trans isomerase C
4065522	C→A	0.083	intergenic (+106/‑47)	fdhD → / → yiiG	sulfurtransferase for molybdenum cofactor sulfuration/DUF3829 domain‑containing lipoprotein YiiG
4575350	A→T	0.07	K264N (AAA→AAT)	lgoD →	L‑galactonate oxidoreductase
4575361	A→T	0.078	Q268L (CAG→CTG)	lgoD →	L‑galactonate oxidoreductase
4592890	A→G	0.055	intergenic (+61/+359)	yjjV → / ← yjjW	putative DNase YjjV/putative glycyl‑radical enzyme activating enzyme YjjW
780,065:1	+T	0.063	intergenic (+1/‑2)	valT → / → lysW	tRNA‑Val/tRNA‑Lys
MG1655 pCas9CyMutL Uninduced 2x Sub
Predicted mutations
position	mutation	freq	annotation	gene	description		Unassigned new junction evidence
299208	T→G	0.082	E317D (GAA→GAC)	paoC ←	aldehyde dehydrogenase: molybdenum cofactor‑binding subunit		seq id	position	reads (cov)	reads (cov)	score	skew	freq	annotation	gene	product
301734	T→A	0.068	S22C (AGT→TGT)	paoA ←	aldehyde dehydrogenase, Fe‑S subunit		NC_000913*	365660 =	171 (0.940)	2289 (14.500)	97/226	NT	0.934	coding (1075/1083 nt)	lacI	DNA‑binding transcriptional repressor LacI
379235	A→C	0.074	intergenic (‑130/+58)	frmR ← / ← yaiO	DNA‑binding transcriptional repressor FrmR/outer membrane protein YaiO		NC_000913*	= 4377839	199 (1.100)	+ATGCCTGGAGATCCTTA				coding (19/951 nt)	miaA	tRNA dimethylallyltransferase
617659	T→A	0.062	L61Q (CTG→CAG)	fepE →	polysaccharide co‑polymerase family protein FepE		*Maps to pCas9CyMutL plasmid when manually verified
780713	G→A	0.052	intergenic (+45/‑88)	lysZ → / → lysQ	tRNA‑Lys/tRNA‑Lys
780715	T→G	0.065	intergenic (+47/‑86)	lysZ → / → lysQ	tRNA‑Lys/tRNA‑Lys
1067745	T→A	0.065	Q440L (CAG→CTG)	rutG ←	pyrimidine:H(+) symporter
1096744	T→C	0.09	intergenic (+691/+45)	ycdU → / ← serX	uncharacterized protein YcdU/tRNA‑Ser
1268586	G→T	0.06	noncoding (40/67 nt)	rdlA →	putative antisense RNA regulator of LdrA
1268798	G→T	0.053	intergenic (+185/+129)	rdlA → / ← ldrB	putative antisense RNA regulator of LdrA/small toxic polypeptide LdrB
1269233	T→A	0.069	intergenic (+86/+229)	rdlB → / ← ldrC	small regulatory antisense RNA RdlB/small toxic polypeptide LdrC
1269273	A→G	0.073	intergenic (+126/+189)	rdlB → / ← ldrC	small regulatory antisense RNA RdlB/small toxic polypeptide LdrC
1269310	C→G	0.077	intergenic (+163/+152)	rdlB → / ← ldrC	small regulatory antisense RNA RdlB/small toxic polypeptide LdrC
1269769	G→T	0.06	intergenic (+85/+204)	rdlC → / ← chaA	small regulatory antisense RNA RdlC/Na(+)/K(+):H(+) antiporter ChaA
1286411	A→T	0.09	noncoding (50/171 nt)	rttR ←	small RNA RttR
1445602	G→C	0.063	pseudogene (867/2518 nt)	ydbA →	putative outer membrane protein, N‑terminal fragment
1648442	A→T	0.053	H165Q (CAT→CAA)	ynfL ←	putative DNA‑binding transcriptional regulator
1658418	T→G	1	T216T (ACT→ACG)	ydgH →	DUF1471 domain‑containing protein YdgH
1987266	T→G	0.08	I141S (ATT→AGT)	yedE →	putative selenium transporter YedE
2132066	C→A	0.051	intergenic (+44/‑148)	sibA → / → sibB	small RNA SibA/small RNA SibB
2132071	T→A	0.058	intergenic (+49/‑143)	sibA → / → sibB	small RNA SibA/small RNA SibB
2207743	A→T	0.103	intergenic (+112/+261)	yohP → / ← dusC	putative membrane protein YohP/tRNA‑dihydrouridine(16) synthase
2283240	G→A	0.061	intergenic (+281/+434)	eco → / ← mqo	serine protease inhibitor ecotin/malate:quinone oxidoreductase
2283554	T→C	0.071	intergenic (+595/+120)	eco → / ← mqo	serine protease inhibitor ecotin/malate:quinone oxidoreductase
2283567	T→C	0.074	intergenic (+608/+107)	eco → / ← mqo	serine protease inhibitor ecotin/malate:quinone oxidoreductase
2283579	A→G	0.127	intergenic (+620/+95)	eco → / ← mqo	serine protease inhibitor ecotin/malate:quinone oxidoreductase
2283585	T→C	0.109	intergenic (+626/+89)	eco → / ← mqo	serine protease inhibitor ecotin/malate:quinone oxidoreductase
2499816	Δ1 bp	0.156	intergenic (+2/‑3)	valY → / → lysV	tRNA‑Val/tRNA‑Lys
2499926	A→G	0.066	intergenic (+32/+233)	lysV → / ← xapR	tRNA‑Lys/DNA‑binding transcriptional activator XapR
2650974	T→A	0.057	L121Q (CTG→CAG)	hcaD →	putative 3‑phenylpropionate/cinnamate dioxygenase ferredoxin reductase subunit
2796897	G→T	0.077	intergenic (‑57/+142)	argY ← / ← argV	tRNA‑Arg/tRNA‑Arg
2797032	T→G	0.066	intergenic (‑192/+7)	argY ← / ← argV	tRNA‑Arg/tRNA‑Arg
2983540	T→A	0.138	Q271H (CAA→CAT)	ygeV ←	putative sigma(54)‑dependent transcriptional regulator YgeV
3173175	T→A	0.062	intergenic (+84/+112)	yqiK → / ← sibD	protein YqiK/small RNA SibD
3173185	A→G	0.056	intergenic (+94/+102)	yqiK → / ← sibD	protein YqiK/small RNA SibD
3483427	T→A	0.174	intergenic (+78/+74)	frlR → / ← yhfS	putative DNA‑binding transcriptional regulator FrlR/putative aminotransferase YhfS
3938024	T→G	0.083	intergenic (+12/+75)	ilvC → / ← ppiC	ketol‑acid reductoisomerase (NADP(+))/peptidyl‑prolyl cis‑trans isomerase C
4292903	T→G	0.108	intergenic (+137/+10)	yjdP → / ← phnP	protein YjdP/5‑phospho‑alpha‑D‑ribosyl 1,2‑cyclic phosphate phosphodiesterase
4376074	G→A	1	E32K (GAA→AAA)	mutL →	DNA mismatch repair protein MutL
4391348	T→G	0.122	V131V (GTT→GTG)	yjfM →	DUF1190 domain‑containing protein YjfM
4564537	A→T	0.086	L265Q (CTG→CAG)	hsdR ←	type I restriction enzyme EcoKI endonuclease component
4575350	A→T	0.11	K264N (AAA→AAT)	lgoD →	L‑galactonate oxidoreductase
MG1655 pCas9CyMutL Induced 2x Sub
Predicted mutations
position	mutation	freq	annotation	gene	description		Unassigned new junction evidence
1853	C→T	0.065	S506L (TCG→TTG)	thrA →	fused aspartate kinase/homoserine dehydrogenase 1		seq id	position	reads (cov)	reads (cov)	score	skew	freq	annotation	gene	product
18283	G→T	0.091	P265P (CCG→CCT)	nhaA →	Na(+):H(+) antiporter NhaA		NC_000913*	365660 =	60 (1.240)	88 (2.130)	39/206	NT	0.635	coding (1075/1083 nt)	lacI	DNA‑binding transcriptional repressor LacI
20894	G→T	0.07	A62D (GCT→GAT)	rpsT ←	30S ribosomal subunit protein S20		NC_000913*	= 4377839	58 (1.200)	+ATGCCTGGAGATCCTTA				coding (19/951 nt)	miaA	tRNA dimethylallyltransferase
24634	C→A	0.067	C748* (TGC→TGA)	ileS →	isoleucine‑‑tRNA ligase		*Maps to pCas9CyMutL plasmid when manually verified
28539	G→A	0.066	G56R (GGG→AGG)	dapB →	4‑hydroxy‑tetrahydrodipicolinate reductase
37112	G→T	0.071	S238Y (TCT→TAT)	caiC ←	carnitine‑CoA ligase
57071	A→G	0.125	I13I (ATT→ATC)	lptD ←	lipopolysaccharide assembly protein LptD
60084	C→T	0.138	R88H (CGC→CAC)	rluA ←	23S rRNA pseudouridine(746) and tRNA pseudouridine(32) synthase
67852	G→T	0.074	S162S (TCC→TCA)	araA ←	L‑arabinose isomerase
76637	Δ1 bp	0.063	coding (663/1656 nt)	sgrR ←	DNA‑binding transcriptional dual regulator SgrR
80438	C→A	0.061	G143C (GGT→TGT)	leuC ←	3‑isopropylmalate dehydratase subunit LeuC
87776	T→A	0.106	D140E (GAT→GAA)	ilvH →	acetolactate synthase/acetohydroxybutanoate synthase, regulatory subunit
97598	A→T	0.08	Q171L (CAG→CTG)	murD →	UDP‑N‑acetylmuramoyl‑L‑alanine‑‑D‑glutamate ligase
98030	G→A	0.07	W315* (TGG→TAG)	murD →	UDP‑N‑acetylmuramoyl‑L‑alanine‑‑D‑glutamate ligase
115409	G→A	0.092	Q106* (CAG→TAG)	hofC ←	inner membrane protein HofC
130131	A→C	0.074	M377R (ATG→AGG)	yacH ←	DUF3300 domain‑containing protein YacH
130136	C→A	0.075	Q375H (CAG→CAT)	yacH ←	DUF3300 domain‑containing protein YacH
130143	T→G	0.069	H373P (CAT→CCT)	yacH ←	DUF3300 domain‑containing protein YacH
130148	G→T	0.068	P371P (CCC→CCA)	yacH ←	DUF3300 domain‑containing protein YacH
155920	G→T	0.089	I94I (ATC→ATA)	yadV ←	putative fimbrial chaperone YadV
167407	C→A	0.091	intergenic (+143/‑77)	mrcB → / → fhuA	peptidoglycan glycosyltransferase/peptidoglycan DD‑transpeptidase MrcB/ferrichrome outer membrane transporter/phage receptor
169820	C→A	0.072	R15S (CGT→AGT)	fhuC →	iron(III) hydroxamate ABC transporter ATP binding subunit
176227	T→C	0.067	V374A (GTT→GCT)	clcA →	chloride:H(+) antiporter ClcA
185133	G→A	0.074	T272I (ACC→ATC)	dapD ←	tetrahydrodipicolinate succinylase
185778	T→A	0.068	Q57L (CAG→CTG)	dapD ←	tetrahydrodipicolinate succinylase
186939	G→A	0.058	P571L (CCG→CTG)	glnD ←	PII uridylyltransferase/uridylyl removing enzyme
186981	A→T	0.098	L557Q (CTG→CAG)	glnD ←	PII uridylyltransferase/uridylyl removing enzyme
187047	A→T	0.082	F535Y (TTT→TAT)	glnD ←	PII uridylyltransferase/uridylyl removing enzyme
189978	T→A	0.05	R35R (CGT→CGA)	rpsB →	30S ribosomal subunit protein S2
220365	Δ1 bp	0.062	coding (564/816 nt)	metQ ←	L‑methionine/D‑methionine ABC transporter membrane anchored binding protein
220366	G→T	0.062	P188Q (CCG→CAG)	metQ ←	L‑methionine/D‑methionine ABC transporter membrane anchored binding protein
226593	C→T	0.083	noncoding (835/2904 nt)	rrlH →	23S ribosomal RNA
233429	A→T	0.1	M176K (ATG→AAG)	mltD ←	membrane‑bound lytic murein transglycosylase D
249198	G→A	0.08	pseudogene (873/1713 nt)	lfhA ←	flagellar system protein, promoterless fragment
284113	T→C	0.055	D563D (GAT→GAC)	yagF →	CP4‑6 prophage; D‑xylonate dehydratase
300367	G→T	0.075	Q249K (CAG→AAG)	paoB ←	aldehyde dehydrogenase, FAD‑binding subunit
300383	C→T	0.07	S243S (TCG→TCA)	paoB ←	aldehyde dehydrogenase, FAD‑binding subunit
301274	T→G	0.068	E175A (GAG→GCG)	paoA ←	aldehyde dehydrogenase, Fe‑S subunit
318911	A→T	0.059	H105Q (CAT→CAA)	rclA ←	putative pyridine nucleotide‑disulfide oxidoreductase RclA
335557	Δ1 bp	0.061	coding (409/864 nt)	yahE →	DUF2877 domain‑containing protein YahE
352415	T→A	0.077	A162A (GCT→GCA)	prpE →	propionyl‑CoA synthetase
353708	G→T	0.071	M593I (ATG→ATT)	prpE →	propionyl‑CoA synthetase
354825	T→C	0.061	V227A (GTG→GCG)	codB →	cytosine transporter
360918	G→A	0.071	A56V (GCC→GTC)	lacA ←	galactoside O‑acetyltransferase
367214	A→T	0.122	L144Q (CTG→CAG)	mhpR ←	DNA‑binding transcriptional activator MhpR
367362	G→A	0.082	P95S (CCA→TCA)	mhpR ←	DNA‑binding transcriptional activator MhpR
376514	G→A	0.085	V173V (GTG→GTA)	yaiL →	DUF2058 domain‑containing protein YaiL
376833	Δ1 bp	0.051	coding (760/834 nt)	frmB ←	S‑formylglutathione hydrolase FrmB
376834	Δ1 bp	0.051	coding (759/834 nt)	frmB ←	S‑formylglutathione hydrolase FrmB
396068	G→A	0.061	G69E (GGA→GAA)	sbmA →	peptide antibiotic/peptide nucleic acid transporter
410198	T→A	0.058	C277* (TGT→TGA)	mak →	manno(fructo)kinase
415613	C→A	0.1	V188V (GTG→GTT)	sbcD ←	ATP dependent, structure specific DNA nuclease ‑ SbcD subunit
436495	C→T	0.08	E289K (GAA→AAA)	yajO ←	1‑deoxyxylulose‑5‑phosphate synthase YajO
441725	C→A	0.068	S318Y (TCT→TAT)	thiI →	tRNA uridine 4‑sulfurtransferase
447458	Δ1 bp	0.068	coding (427/615 nt)	cyoC ←	cytochrome bo3 ubiquinol oxidase subunit 3
461406	C→G	0.069	Q90E (CAG→GAG)	ppiD →	periplasmic folding chaperone
486281	C→T	0.085	N174N (AAC→AAT)	mscK →	potassium dependent, small conductance mechanosensitive channel
498669	A→T	0.08	W177R (TGG→AGG)	aes ←	acetylesterase
503082	G→A	0.083	T280M (ACG→ATG)	fsr ←	fosmidomycin efflux pump
568384	G→T	0.093	D87Y (GAC→TAC) ‡	ybcK →	DLP12 prophage; putative recombinase
568385	A→C	0.093	D87A (GAC→GCC) ‡	ybcK →	DLP12 prophage; putative recombinase
569062	Δ1 bp	0.073	coding (937/1527 nt)	ybcK →	DLP12 prophage; putative recombinase
578624	A→T	0.074	V65V (GTT→GTA)	ybcV ←	DLP12 prophage; protein YbcV
580801	T→A	0.081	pseudogene (224/309 nt)	aaaD →	DLP12 prophage; protein AaaD
591046	A→G	0.07	W453R (TGG→CGG)	nfrB ←	bacteriophage N4 receptor, inner membrane subunit
593740	A→T	0.078	N85K (AAT→AAA)	cusS ←	sensory histidine kinase CusS
597887	Δ1 bp	0.066	coding (1185/1224 nt)	cusB →	copper/silver export system membrane fusion protein
622404	Δ1 bp	0.067	coding (881/1251 nt)	entS →	enterobactin exporter EntS
625963	A→G	0.06	T224A (ACA→GCA)	entE →	2,3‑dihydroxybenzoate‑AMP ligase
642124	C→T	0.085	G271G (GGC→GGT)	ybdR →	putative Zn(2(+))‑dependent alcohol dehydrogenase YbdR
654981	A→T	0.075	L71* (TTA→TAA)	dcuC ←	anaerobic C4‑dicarboxylate transporter DcuC
664799	G→T	0.074	H247N (CAC→AAC)	mrdB ←	SEDS family protein MrdB
671277	C→A	0.182	G45V (GGG→GTG)	lptE ←	lipopolysaccharide assembly protein LptE
685307	G→A	0.073	A196V (GCG→GTG)	gltJ ←	glutamate/aspartate ABC transporter membrane subunit GltJ
692376	T→G	0.085	Q76P (CAG→CCG)	ybeZ ←	PhoH‑like protein
692845	T→A	0.093	E445D (GAA→GAT)	miaB ←	isopentenyl‑adenosine A37 tRNA methylthiolase
692849	T→G	0.086	D444A (GAT→GCT)	miaB ←	isopentenyl‑adenosine A37 tRNA methylthiolase
693177	T→A	0.081	S335C (AGC→TGC)	miaB ←	isopentenyl‑adenosine A37 tRNA methylthiolase
699532	T→C	0.051	I7V (ATT→GTT)	umpH ←	UMP phosphatase
718815	T→A	0.073	L290F (TTA→TTT)	speF ←	ornithine decarboxylase, degradative
735325	A→G	0.059	Y151C (TAT→TGT)	ybfC →	uncharacterized protein YbfC
747754	A→T	0.06	N151K (AAT→AAA)	ybgO ←	putative fimbrial protein YbgO
752705	G→T	0.056	L330M (CTG→ATG)	gltA ←	citrate synthase
757301	Δ1 bp	0.1	coding (389/717 nt)	sdhB →	succinate:quinone oxidoreductase, iron‑sulfur cluster binding protein
757306	G→C	0.095	E132Q (GAG→CAG)	sdhB →	succinate:quinone oxidoreductase, iron‑sulfur cluster binding protein
765614	T→A	0.091	M136K (ATG→AAG)	mngA →	2‑O‑alpha‑mannosyl‑D‑glycerate specific PTS enzyme II
767638	Δ1 bp	0.067	coding (437/2634 nt)	mngB →	alpha‑mannosidase
776562	T→C	0.074	S333P (TCA→CCA)	tolA →	Tol‑Pal system protein TolA
777104	T→C	0.074	P47P (CCT→CCC)	tolB →	Tol‑Pal system periplasmic protein TolB
787824	T→C	0.073	I80V (ATC→GTC)	galM ←	galactose‑1‑epimerase
789086	C→T	0.08	D40N (GAC→AAC)	galK ←	galactokinase
795400	G→A	0.07	P105P (CCG→CCA)	modB →	molybdate ABC transporter membrane subunit
795845	C→A	0.074	A23D (GCC→GAC)	modC →	molybdate ABC transporter ATP binding subunit
804478	T→C	0.064	V584V (GTT→GTC)	ybhJ →	putative hydratase YbhJ
839595	G→A	0.058	T387T (ACC→ACT)	fiu ←	putative iron siderophore outer membrane transporter
854334	Δ1 bp	0.073	coding (635/921 nt)	ldtB ←	L,D‑transpeptidase YbiS
854335	G→T	0.071	R212S (CGT→AGT)	ldtB ←	L,D‑transpeptidase YbiS
865946	T→A	0.118	V52E (GTG→GAG)	iaaA →	isoaspartyl dipeptidase proenzyme
879710	C→T	0.097	intergenic (‑6/‑241)	gstB ← / → dacC	glutathione S‑transferase GstB/D‑alanyl‑D‑alanine carboxypeptidase DacC
887523	G→A	0.073	G507G (GGC→GGT)	ybjL ←	putative transport protein YbjL
932514	C→A	0.065	L23M (CTG→ATG)	ftsK →	cell division DNA translocase FtsK
943417	T→A	0.085	L54Q (CTG→CAG)	dmsC →	dimethyl sulfoxide reductase subunit C
945128	C→T	0.074	L12L (CTG→TTG)	ycaD →	putative transporter YcaD
955795	T→A	0.066	Q21L (CAG→CTG)	ycaO ←	ribosomal protein S12 methylthiotransferase accessory factor YcaO
959945	C→T	0.085	A153V (GCG→GTG)	ycaL →	periplasmic protease YcaL
963568	T→A	0.053	C9S (TGC→AGC)	ycaI →	conserved inner membrane protein YcaI
989302	A→T	0.069	F93L (TTT→TTA)	pncB ←	nicotinate phosphoribosyltransferase
992755	G→T	0.096	Q172K (CAG→AAG)	ssuB ←	aliphatic sulfonate ABC transporter ATP binding subunit
994513	C→T	0.057	E234K (GAA→AAA)	ssuD ←	FMNH2‑dependent alkanesulfonate monooxygenase
994944	Δ1 bp	0.055	coding (269/1146 nt)	ssuD ←	FMNH2‑dependent alkanesulfonate monooxygenase
994945	G→T	0.055	R90S (CGC→AGC)	ssuD ←	FMNH2‑dependent alkanesulfonate monooxygenase
995082	T→A	0.067	Y44F (TAT→TTT)	ssuD ←	FMNH2‑dependent alkanesulfonate monooxygenase
1003529	C→T	0.117	A120V (GCC→GTC)	ycbF →	putative fimbrial chaperone YcbF
1008625	A→G	0.103	T520A (ACT→GCT)	rlmL →	fused 23S rRNA m(2)G2445 methyltransferase and 23S rRNA m(7)G2069 methyltransferase
1011276	A→T	0.133	M18L (ATG→TTG)	pqiA →	intermembrane transport protein PqiA
1018389	C→A	0.1	A297S (GCA→TCA)	ompA ←	outer membrane porin A
1044183	A→T	0.069	L282Q (CTG→CAG)	gfcE ←	putative exopolysaccharide export lipoprotein GfcE
1057789	A→G	0.105	K161R (AAG→AGG)	torC →	cytochrome c menaquinol dehydrogenase TorC
1066767	G→A	0.071	Q56* (CAA→TAA)	wrbA ←	NAD(P)H:quinone oxidoreductase
1070472	T→A	0.059	Q173L (CAG→CTG)	rutD ←	putative aminoacrylate hydrolase
1073200	T→C	0.074	L12L (TTA→TTG)	rutA ←	pyrimidine oxygenase
1080866	C→A	0.08	pseudogene (287/830 nt)	efeU →	inactive ferrous iron permease EfeU, N‑terminal fragment
1100780	T→C	0.07	P43P (CCA→CCG)	csgG ←	curli secretion channel
1103775	C→T	0.068	G35G (GGC→GGT)	csgA →	curlin, major subunit
1110611	T→C	0.075	G175G (GGT→GGC)	opgH →	osmoregulated periplasmic glucans (OPGs) biosynthesis protein H
1120663	C→T	0.08	A17T (GCT→ACT)	dinI ←	DNA damage‑inducible protein I
1126907	C→T	0.078	A293V (GCG→GTG)	yceM →	putative oxidoreductase YceM
1128432	G→T	0.111	G457V (GGC→GTC)	murJ →	putative lipid II flippase MurJ
1146204	G→A	0.071	G63S (GGC→AGC)	yceD →	DUF177 domain‑containing protein YceD
1155414	G→A	0.073	L143L (CTG→CTA)	holB →	DNA polymerase III subunit delta'
1158559	G→T	0.087	intergenic (+33/+27)	ptsG → / ← fhuE	glucose‑specific PTS enzyme IIBC component/ferric coprogen/ferric rhodotorulic acid outer membrane transporter
1158560	A→C	0.087	intergenic (+34/+26)	ptsG → / ← fhuE	glucose‑specific PTS enzyme IIBC component/ferric coprogen/ferric rhodotorulic acid outer membrane transporter
1167751	A→G	0.146	A102A (GCT→GCC)	comR ←	DNA‑binding transcriptional repressor ComR
1176943	C→T	0.084	Q134* (CAG→TAG)	lolE →	lipoprotein release complex ‑ inner membrane subunit
1197638	G→T	0.098	intergenic (‑177/‑281)	ymfE ← / → lit	e14 prophage; uncharacterized protein YmfE/e14 prophage; cell death peptidase Lit
1197642	A→T	0.089	intergenic (‑181/‑277)	ymfE ← / → lit	e14 prophage; uncharacterized protein YmfE/e14 prophage; cell death peptidase Lit
1204014	T→A	0.093	N207K (AAT→AAA)	ymfN →	e14 prophage; chimeric replication protein/phage terminase YmfN
1218891	G→C	0.082	pseudogene (67/2648 nt)	ycgH →	putative transporter component, N‑terminal fragment
1224680	C→A	0.082	A209S (GCA→TCA)	minC ←	Z‑ring positioning protein MinC
1225806	G→T	0.067	intergenic (‑502/‑18)	minC ← / → ycgJ	Z‑ring positioning protein MinC/PF05666 family protein YcgJ
1231270	T→A	0.06	F287L (TTT→TTA)	umuC →	DNA polymerase V catalytic protein
1234701	C→T	0.06	F180F (TTC→TTT)	fadR →	DNA‑binding transcriptional dual regulator FadR
1239381	A→T	0.087	intergenic (+208/‑103)	dadX → / → ymgM	alanine racemase 2/protein YmgM
1245749	A→T	0.075	D284E (GAT→GAA)	treA ←	periplasmic trehalase
1246362	C→A	0.098	R80L (CGG→CTG)	treA ←	periplasmic trehalase
1288233	C→T	0.064	V42M (GTG→ATG)	ychJ ←	NTF2‑like domain‑containing protein YchJ
1298723	Δ1,199 bp	1		insH21	insH21
1306564	C→A	0.077	A436S (GCA→TCA)	clsA ←	cardiolipin synthase A
1307802	A→T	0.077	V23E (GTA→GAA)	clsA ←	cardiolipin synthase A
1312367	G→T	0.075	A174D (GCC→GAC)	yciC ←	putative inner membrane protein
1320752	C→T	0.133	V473V (GTG→GTA)	trpE ←	anthranilate synthase subunit TrpE
1334482	Δ1 bp	0.065	coding (135/165 nt)	ymiA →	uncharacterized protein YmiA
1349591	C→A	0.097	V225L (GTG→TTG)	fabI ←	enoyl‑[acyl‑carrier‑protein] reductase
1352585	T→A	0.095	N90Y (AAC→TAC)	sapD ←	putrescine ABC exporter ATP binding protein SapD
1369757	C→T	0.08	V106V (GTC→GTT)	ycjM →	glucosylglycerate phosphorylase
1423205	G→A	0.093	A271T (GCA→ACA)	ydbH →	PF11739 family protein YdbH
1423739	A→T	0.06	T449S (ACC→TCC)	ydbH →	PF11739 family protein YdbH
1434403	A→T	0.081	Q64H (CAA→CAT)	paaB →	phenylacetyl‑CoA 1,2‑epoxidase subunit B
1444644	A→T	0.07	intergenic (‑70/‑92)	ynbG ← / → ydbA	uncharacterized protein YnbG/putative outer membrane protein, N‑terminal fragment
1445430	C→T	0.065	pseudogene (695/2518 nt)	ydbA →	putative outer membrane protein, N‑terminal fragment
1446761	G→A	0.065	pseudogene (2026/2518 nt)	ydbA →	putative outer membrane protein, N‑terminal fragment
1447347	G→A	0.129	A275V (GCG→GTG)	insD‑2 ←	IS2 insertion element protein InsB
1451444	G→A	0.065	pseudogene (1582/3495 nt)	ydbA →	putative outer membrane protein, N‑terminal fragment
1455535	G→T	0.095	G350C (GGT→TGT)	ydbD →	DUF2773 domain‑containing protein YdbD
1464002	G→A	0.074	R533H (CGT→CAT)	hrpA →	ATP‑dependent RNA helicase HrpA
1469931	A→T	0.07	pseudogene (127/1001 nt)	gapC ←	glyceraldehyde‑3‑phosphate dehydrogenase
1484063	G→T	0.071	V335L (GTA→TTA)	insQ →	putative insertion element transposase InsQ
1490630	T→A	0.07	G428G (GGT→GGA)	ydcR →	fused putative DNA‑binding transcriptional regulator/putative aminotransferase YdcR
1490739	C→A	0.085	Q465K (CAA→AAA)	ydcR →	fused putative DNA‑binding transcriptional regulator/putative aminotransferase YdcR
1500989	G→T	0.087	P474Q (CCG→CAG)	yncD ←	putative TonB‑dependent outer membrane receptor
1541950	Δ1 bp	0.093	coding (471/582 nt)	ddpX ←	D‑alanyl‑D‑alanine dipeptidase
1541951	A→T	0.093	V157D (GTC→GAC)	ddpX ←	D‑alanyl‑D‑alanine dipeptidase
1542383	A→G	0.075	I13T (ATC→ACC)	ddpX ←	D‑alanyl‑D‑alanine dipeptidase
1542933	C→A	0.056	T715T (ACG→ACT)	dosP ←	oxygen‑sensing c‑di‑GMP phosphodiesterase DosP
1584611	C→T	0.08	Q73* (CAG→TAG)	lsrB →	Autoinducer‑2 ABC transporter periplasmic binding protein
1584798	A→T	0.093	Q135L (CAG→CTG)	lsrB →	Autoinducer‑2 ABC transporter periplasmic binding protein
1605377	G→T	0.063	Q450K (CAG→AAG)	dcp ←	peptidyl‑dipeptidase Dcp
1646004	A→T	0.073	V187E (GTG→GAG)	ynfK ←	putative dethiobiotin synthetase
1647214	Δ1 bp	0.069	coding (695/1221 nt)	mlc ←	DNA‑binding transcriptional repressor Mlc
1656120	T→C	0.093	S376S (TCA→TCG)	pntA ←	pyridine nucleotide transhydrogenase subunit alpha
1658418	T→G	1	T216T (ACT→ACG)	ydgH →	DUF1471 domain‑containing protein YdgH
1663444	Δ1 bp	0.091	coding (1219/1302 nt)	rstB →	sensory histidine kinase RstB
1663445	Δ1 bp	0.091	coding (1220/1302 nt)	rstB →	sensory histidine kinase RstB
1665327	G→A	0.083	S202S (TCC→TCT)	fumC ←	fumarase C
1669161	C→A	0.052	intergenic (+66/‑35)	manA → / → ydgA	mannose‑6‑phosphate isomerase/conserved protein YdgA
1679662	A→T	0.059	K322* (AAA→TAA)	malX →	PTS enzyme IIBC component MalX
1681012	C→T	0.082	P238S (CCC→TCC)	malY →	negative regulator of MalT activity/cystathionine beta‑lyase
1688810	G→A	0.103	A109T (GCT→ACT)	rsxD →	SoxR [2Fe‑2S] reducing system protein RsxD
1693025	C→T	0.061	R305C (CGT→TGT)	dtpA →	dipeptide/tripeptide:H(+) symporter DtpA
1695406	G→A	0.063	N387N (AAC→AAT)	tyrS ←	tyrosine‑‑tRNA ligase
1695411	T→C	0.064	I386V (ATT→GTT)	tyrS ←	tyrosine‑‑tRNA ligase
1704502	T→C	0.077	N159D (AAC→GAC)	ydhF ←	putative oxidoreductase
1719354	G→A	0.066	A34T (GCC→ACC)	ydhC →	putative transporter YdhC
1724373	T→A	0.068	S367C (AGT→TGT)	ydhQ ←	adhesin‑like autotransporter YdhQ
1739535	C→A	0.125	R111R (CGG→CGT)	sufS ←	L‑cysteine desulfurase
1744431	A→G	0.071	I12I (ATT→ATC)	ydiH ←	protein YdiH
1748652	A→G	0.093	I79V (ATC→GTC)	ydiK →	putative transporter YdiK
1768067	Δ1 bp	0.08	coding (289/1047 nt)	aroH →	3‑deoxy‑7‑phosphoheptulonate synthase, Trp‑sensitive
1771584	Δ1 bp	0.077	intergenic (‑220/+27)	ydiV ← / ← nlpC	anti‑FlhDC factor/NlpC/P60 family lipoprotein NlpC
1773372	G→T	0.082	L28M (CTG→ATG)	btuE ←	thioredoxin/glutathione peroxidase
1774728	T→A	0.078	K57* (AAG→TAG)	ihfA ←	integration host factor subunit alpha
1793108	Δ1 bp	0.091	intergenic (‑101/‑103)	cedA ← / → katE	cell division modulator/catalase II
1836507	G→T	0.063	L203M (CTG→ATG)	ydjI ←	putative aldolase YdjI
1836623	C→T	0.097	R164H (CGT→CAT)	ydjI ←	putative aldolase YdjI
1849424	G→A	0.073	E376K (GAA→AAA)	yeaH →	DUF444 domain‑containing protein YeaH
1863110	C→T	0.101	I193I (ATC→ATT)	yeaV →	putative transporter YeaV
1867969	A→T	0.078	D374E (GAT→GAA) ‡	fadD ←	fatty acyl‑CoA synthetase
1867971	C→G	0.08	D374H (GAT→CAT) ‡	fadD ←	fatty acyl‑CoA synthetase
1867973	A→T	0.083	I373N (ATT→AAT)	fadD ←	fatty acyl‑CoA synthetase
1874192	A→C	0.066	Q15P (CAG→CCG) ‡	pabB →	aminodeoxychorismate synthase subunit 1
1874193	G→T	0.064	Q15H (CAG→CAT) ‡	pabB →	aminodeoxychorismate synthase subunit 1
1913785	T→C	0.078	E55G (GAA→GGA)	edd ←	phosphogluconate dehydratase
1914947	T→A	0.071	N238Y (AAC→TAC)	zwf ←	NADP(+)‑dependent glucose‑6‑phosphate dehydrogenase
1919168	C→G	0.06	E124Q (GAA→CAA)	lpxM ←	myristoyl‑acyl carrier protein‑dependent acyltransferase
1923302	T→C	0.108	V182A (GTA→GCA)	znuB →	Zn(2(+)) ABC transporter membrane subunit
1929909	C→T	0.081	intergenic (‑43/‑267)	aspS ← / → yecD	aspartate‑‑tRNA ligase/putative hydrolase
1929924	C→T	0.08	intergenic (‑58/‑252)	aspS ← / → yecD	aspartate‑‑tRNA ligase/putative hydrolase
1935709	T→C	0.133	M215V (ATG→GTG)	torZ ←	trimethylamine N‑oxide reductase 2
1944489	C→T	0.087	L349L (CTG→CTA)	flhB ←	flagellar biosynthesis protein FlhB
1953408	C→T	0.065	D421N (GAT→AAT)	cheA ←	chemotaxis protein CheA
1969863	T→C	0.067	S109G (AGC→GGC)	yecA ←	UPF0149 family protein YecA
1977625	G→T	0.071	L142M (CTG→ATG)	dcyD ←	D‑cysteine desulfhydrase
1978362	G→A	0.063	R198C (CGT→TGT)	tcyJ ←	cystine ABC transporter periplasmic binding protein
2019761	G→A	0.068	intergenic (+75/‑182)	msrQ → / → zinT	periplasmic protein‑L‑methionine sulfoxide reductase heme binding subunit/metal‑binding protein ZinT
2029109	T→A	0.083	L1868L (CTT→CTA)	yeeJ →	inverse autotransporter adhesin
2034905	T→A	0.114	V426D (GTT→GAT)	amn →	AMP nucleosidase
2049805	G→T	0.072	intergenic (+26/‑80)	yeeP → / → isrC	CP4‑44 prophage; putative GTP‑binding protein/small RNA IsrC
2050746	A→T	0.085	T214S (ACA→TCA)	flu →	CP4‑44 prophage; self recognizing antigen 43 (Ag43) autotransporter
2068422	A→T	0.154	intergenic (‑141/‑142)	yefM ← / → hisL	YefM antitoxin of the YoeB‑YefM toxin‑antitoxin pair and DNA binding transcriptional repressor/his operon leader peptide
2068434	C→T	0.103	intergenic (‑153/‑130)	yefM ← / → hisL	YefM antitoxin of the YoeB‑YefM toxin‑antitoxin pair and DNA binding transcriptional repressor/his operon leader peptide
2099524	G→A	0.061	A200V (GCG→GTG)	wcaJ ←	undecaprenyl‑phosphate glucose phosphotransferase
2104168	C→A	0.08	V49V (GTG→GTT)	wcaI ←	putative colanic biosynthesis glycosyl transferase
2109292	A→T	0.091	V52D (GTT→GAT)	wcaD ←	putative colanic acid polymerase
2116277	T→C	0.055	intergenic (‑466/‑193)	wza ← / → yegH	outer membrane polysaccharide export protein Wza/inner membrane protein YegH
2116527	G→A	0.074	E20K (GAA→AAA)	yegH →	inner membrane protein YegH
2145946	T→A	0.064	Y48F (TAC→TTC)	ogrK ←	prophage P2 late control protein OgrK
2145967	G→A	0.073	T41I (ACT→ATT)	ogrK ←	prophage P2 late control protein OgrK
2164969	C→T	0.087	R163* (CGA→TGA)	rcnA →	Ni(2(+))/Co(2(+)) exporter
2189400	Δ1 bp	0.146	coding (1735/1845 nt)	yehQ →	SWIM zinc finger domains‑containing protein YehQ
2215256	A→G	0.075	intergenic (+190/+53)	preA → / ← mglC	NAD‑dependent dihydropyrimidine dehydrogenase subunit PreA/D‑galactose/methyl‑galactoside ABC transporter membrane subunit
2235292	C→A	0.069	A204S (GCG→TCG)	psuT ←	putative pseudouridine transporter
2237182	G→A	0.063	D227D (GAC→GAT)	psuK ←	putative pseudouridine kinase
2271266	A→T	0.085	Y89N (TAT→AAT)	ccmG ←	holocytochrome c synthetase ‑ thiol:disulfide oxidoreductase CcmG
2271543	G→T	0.065	A643E (GCG→GAG)	ccmF ←	holocytochrome c synthetase membrane subunit CcmF
2301926	A→T	0.066	intergenic (+109/‑87)	atoC → / → atoD	DNA‑binding transcriptional activator/ornithine decarboxylase inhibitor AtoC/acetyl‑CoA:acetoacetyl‑CoA transferase subunit alpha
2301927	A→T	0.066	intergenic (+110/‑86)	atoC → / → atoD	DNA‑binding transcriptional activator/ornithine decarboxylase inhibitor AtoC/acetyl‑CoA:acetoacetyl‑CoA transferase subunit alpha
2340980	G→T	0.111	intergenic (‑203/+17)	yfaX ← / ← yfaY	putative DNA‑binding transcriptional regulator YfaX/IPR008135 CinA family protein YfaY
2345123	T→C	0.066	G216G (GGT→GGC)	arnB →	UDP‑4‑amino‑4‑deoxy‑L‑arabinose aminotransferase
2354447	C→T	0.064	D28N (GAC→AAC)	menC ←	o‑succinylbenzoate synthase
2382447	C→T	0.072	intergenic (‑36/+70)	nuoC ← / ← nuoB	NADH:quinone oxidoreductase subunit CD/NADH:quinone oxidoreductase subunit B
2406188	T→G	0.087	N57T (AAC→ACC)	argT ←	lysine/arginine/ornithine ABC transporter periplasmic binding protein
2406191	C→A	0.067	G56V (GGT→GTT)	argT ←	lysine/arginine/ornithine ABC transporter periplasmic binding protein
2406345	T→A	0.068	I5F (ATT→TTT)	argT ←	lysine/arginine/ornithine ABC transporter periplasmic binding protein
2409278	Δ1 bp	0.055	coding (52/489 nt)	cvpA ←	colicin V production protein
2409311	C→A	0.054	A7S (GCC→TCC)	cvpA ←	colicin V production protein
2421320	A→T	0.06	T331S (ACT→TCT)	mnmC →	fused 5‑methylaminomethyl‑2‑thiouridine‑forming methyltransferase and FAD‑dependent demodification enzyme
2426665	G→A	0.064	R114R (CGC→CGT)	prmB ←	50S ribosomal subunit protein L3 N(5)‑glutamine methyltransferase
2439311	T→G	0.077	T64P (ACT→CCT)	yfcZ ←	DUF406 domain‑containing protein YfcZ
2458487	T→C	0.073	N240N (AAT→AAC)	dsdA →	D‑serine ammonia‑lyase
2491633	T→A	0.06	L9Q (CTG→CAG)	nupC →	nucleoside:H(+) symporter NupC
2499488	A→T	0.065	intergenic (‑250/‑9)	gltX ← / → valU	glutamate‑‑tRNA ligase/tRNA‑Val
2503316	A→T	0.08	I43I (ATT→ATA)	xapA ←	xanthosine phosphorylase
2504465	C→A	0.072	intergenic (+8/+31)	yfeN → / ← yfeR	conserved outer membrane protein YfeN/putative LysR‑type DNA‑binding transcriptional regulator YfeR
2518392	G→T	0.082	P330Q (CCG→CAG)	cysA ←	sulfate/thiosulfate ABC transporter ATP binding subunit
2522635	C→T	0.081	P185P (CCG→CCA)	ucpA ←	putative oxidoreductase
2527954	G→T	0.07	A429A (GCG→GCT)	yfeW →	penicillin binding protein 4B
2533336	G→A	0.075	T138M (ACG→ATG)	eutR ←	putative AraC‑type transcriptional regulator EutR
2540342	T→C	0.136	V51A (GTC→GCC)	yffN →	CPZ‑55 prophage; uncharacterized protein YffN
2554000	A→T	0.065	G8G (GGT→GGA)	eutP ←	putative ethanolamine utilization protein EutP with nucleoside triphosphate hydrolase domain
2563152	T→C	0.079	K314E (AAA→GAA)	aegA ←	putative oxidoreductase Fe‑S subunit AegA
2583895	T→C	0.054	H173H (CAT→CAC)	hyfD →	hydrogenase 4 component D
2608337	T→A	0.055	intergenic (+290/‑21)	yfgG → / → yfgH	protein YfgG/lipoprotein YfgH
2611640	T→A	0.06	I333F (ATT→TTT)	guaB ←	inosine 5'‑monophosphate dehydrogenase
2655614	T→G	0.08	E438D (GAA→GAC)	yphE ←	putative ABC transporter ATP‑binding protein YphE
2659587	C→T	0.068	L575L (CTG→CTA)	yphG ←	DUF5107 domain‑containing protein YphG
2665296	G→T	0.068	G299V (GGC→GTC)	hmp →	nitric oxide dioxygenase
2668792	Δ1 bp	0.075	coding (873/1428 nt)	glrK ←	sensory histidine kinase GlrK
2668793	Δ1 bp	0.075	coding (872/1428 nt)	glrK ←	sensory histidine kinase GlrK
2672792	C→T	0.07	G440S (GGC→AGC)	purL ←	phosphoribosylformylglycinamide synthetase
2691536	T→A	0.095	T25T (ACT→ACA)	srmB →	ATP‑dependent RNA helicase SrmB
2691587	T→A	0.095	R42R (CGT→CGA)	srmB →	ATP‑dependent RNA helicase SrmB
2722575	A→T	0.081	T129S (ACA→TCA)	yfiB →	lipoprotein YfiB
2723211	T→A	0.1	E232V (GAG→GTG)	trmD ←	tRNA m(1)G37 methyltransferase
2733770	C→T	0.097	R103R (CGC→CGT)	smpB →	SsrA‑binding protein
2743613	C→T	0.068	R36H (CGC→CAC)	abpA ←	CP4‑57 prophage; anti‑bacteriophage protein
2759055	C→A	0.094	L746F (TTG→TTT)	ypjA ←	adhesin‑like autotransporter YpjA
2763189	A→T	0.074	L130Q (CTG→CAG)	ypjC ←	DUF5507 domain‑containing protein YpjC
2765677	C→T	0.07	pseudogene (715/2253 nt)	ygaQ →	putative uncharacterized protein YgaQ
2783386	A→G	0.054	A2A (GCA→GCG)	proV →	glycine betaine ABC transporter ATP binding subunit ProV
2792740	T→A	0.112	intergenic (+20/+44)	emrB → / ← luxS	multidrug efflux pump membrane subunit EmrB/S‑ribosylhomocysteine lyase
2792741	T→A	0.103	intergenic (+21/+43)	emrB → / ← luxS	multidrug efflux pump membrane subunit EmrB/S‑ribosylhomocysteine lyase
2797009	A→G	0.171	intergenic (‑169/+30)	argY ← / ← argV	tRNA‑Arg/tRNA‑Arg
2797013	C→T	0.171	intergenic (‑173/+26)	argY ← / ← argV	tRNA‑Arg/tRNA‑Arg
2797018	T→G	0.156	intergenic (‑178/+21)	argY ← / ← argV	tRNA‑Arg/tRNA‑Arg
2797021	C→A	0.15	intergenic (‑181/+18)	argY ← / ← argV	tRNA‑Arg/tRNA‑Arg
2797026	A→G	0.167	intergenic (‑186/+13)	argY ← / ← argV	tRNA‑Arg/tRNA‑Arg
2805968	C→T	0.053	A14V (GCG→GTG)	srlB →	sorbitol‑specific PTS enzyme IIA component
2809752	C→T	0.102	L368L (CTG→CTA)	norR ←	DNA‑binding transcriptional dual regulator NorR
2830922	T→C	0.078	L74P (CTG→CCG)	hypD →	Fe‑(CN)2CO cofactor assembly scaffold protein HypD
2855546	G→A	0.063	G134S (GGC→AGC)	iap →	alkaline phosphatase isozyme conversion protein
2858314	T→A	0.073	I9F (ATT→TTT)	cas1 ←	multifunctional nuclease Cas1
2861864	G→A	0.056	H281Y (CAT→TAT)	casA ←	type I‑E CRISPR system Cascade subunit CasA
2867880	G→T	0.053	G262G (GGC→GGA)	cysI ←	sulfite reductase, hemoprotein subunit
2876956	G→T	0.073	T343T (ACC→ACA)	ygcU ←	putative FAD‑containing dehydrogenase
2883296	Δ1 bp	0.056	intergenic (+1356/+17)	ygcE → / ← queE	putative sugar kinase YgcE/putative 7‑carboxy‑7‑deazaguanine synthase QueE
2905197	Δ1 bp	0.148	coding (324/1365 nt)	ppnN →	nucleotide 5'‑monophosphate nucleosidase
2927170	T→C	0.075	E136G (GAG→GGG)	amiC ←	N‑acetylmuramoyl‑L‑alanine amidase C
2945510	C→T	0.093	L497L (TTG→TTA)	ptsP ←	phosphoenolpyruvate‑protein phosphotransferase PtsP
2993484	C→A	0.1	R47M (AGG→ATG)	yqeC ←	uncharacterized protein YqeC
3016286	G→A	0.08	G129G (GGC→GGT)	recJ ←	ssDNA‑specific exonuclease RecJ
3023442	C→T	0.06	I405I (ATC→ATT)	bglA →	6‑phospho‑beta‑glucosidase A
3023652	C→A	0.067	N475K (AAC→AAA)	bglA →	6‑phospho‑beta‑glucosidase A
3025947	T→A	0.078	D554V (GAC→GTC)	gcvP ←	glycine decarboxylase
3026898	T→A	0.078	K237I (AAA→ATA)	gcvP ←	glycine decarboxylase
3061438	Δ1 bp	0.095	intergenic (+201/+5)	loiP → / ← speB	metalloprotease LoiP/agmatinase
3074308	T→G	0.064	G215G (GGT→GGG)	yggS →	PLP homeostasis protein
3099186	C→T	0.089	V220V (GTG→GTA)	glcA ←	glycolate/lactate:H(+) symporter GlcA
3112493	A→T	0.07	S11T (TCC→ACC)	yghS ←	putative ATP‑binding protein YghS
3118429	G→T	0.07	A34A (GCC→GCA)	hybG ←	hydrogenase 2 accessory protein
3131430	A→G	0.06	K210R (AAA→AGA)	metC →	cystathionine beta‑lyase/L‑cysteine desulfhydrase
3132876	Δ1 bp	0.085	coding (909/957 nt)	yqhC ←	DNA‑binding transcriptional activator YqhC
3132877	Δ1 bp	0.085	coding (908/957 nt)	yqhC ←	DNA‑binding transcriptional activator YqhC
3154480	A→G	0.09	P31P (CCT→CCC)	yqiA ←	esterase YqiA
3155025	C→A	0.113	L125L (CTG→CTT)	cpdA ←	cAMP phosphodiesterase
3164668	Δ1 bp	0.098	intergenic (+7/‑85)	yqiG → / → insC‑5	putative outer membrane usher protein YqiG/IS2 insertion element repressor InsA
3173552	A→T	0.075	intergenic (‑121/+111)	sibD ← / ← sibE	small RNA SibD/small RNA SibE
3174600	C→A	0.133	L240L (CTG→CTT)	rfaE ←	fused heptose 7‑phosphate kinase/heptose 1‑phosphate adenyltransferase
3175661	T→C	0.125	E849E (GAA→GAG)	glnE ←	fused glutamine synthetase deadenylase/glutamine synthetase adenylyltransferase
3176808	G→A	0.08	P467L (CCA→CTA)	glnE ←	fused glutamine synthetase deadenylase/glutamine synthetase adenylyltransferase
3181727	C→T	0.096	intergenic (+32/+149)	cca → / ← bacA	fused tRNA nucleotidyltransferase/2',3'‑cyclic phosphodiesterase/2' nucleotidase and phosphatase/undecaprenyl pyrophosphate phosphatase
3196445	T→A	0.069	S400C (AGC→TGC)	aer ←	aerotaxis sensor receptor, flavoprotein
3211049	G→A	0.076	T273T (ACG→ACA)	fadH →	2,4‑dienoyl‑CoA reductase
3217355	C→T	0.091	A70A (GCC→GCT)	alx →	putative membrane‑bound redox modulator Alx
3233768	G→T	0.091	A54S (GCG→TCG)	yhaL →	uncharacterized protein YhaL
3261472	A→T	0.139	I311F (ATC→TTC)	agaS →	putative galactosamine‑6‑phosphate deaminase/isomerase
3261791	C→A	0.082	A28D (GCC→GAC)	kbaY →	tagatose‑1,6‑bisphosphate aldolase 1 subunit KbaY
3268211	G→A	0.094	D278N (GAC→AAC)	yraJ →	putative fimbrial usher protein YraJ
3327126	G→A	0.068	D37N (GAT→AAT)	yrbL →	protein kinase‑like domain‑containing protein YrbL
3360278	A→T	0.114	S324C (AGC→TGC)	degQ →	periplasmic serine endoprotease
3361507	C→G	0.089	L248V (CTG→GTG)	degS →	serine endoprotease
3368383	T→C	0.08	S100P (TCA→CCA)	aaeR →	LysR‑type transcriptional regulator AaeR
3368694	C→G	0.077	I203M (ATC→ATG)	aaeR →	LysR‑type transcriptional regulator AaeR
3386892	G→A	0.057	T240T (ACG→ACA)	panF →	pantothenate:Na(+) symporter
3396089	G→T	0.108	A831S (GCG→TCG)	acrF →	multidrug efflux pump RND permease AcrF
3396996	T→G	0.07	L14R (CTG→CGG)	yhdV →	lipoprotein YhdV
3401754	C→T	0.068	I251I (ATC→ATT)	yhdZ →	putative ABC transporter ATP‑binding subunit YhdZ
3415622	A→T	0.075	H180L (CAT→CTT)	trkA →	NAD‑binding component of Trk potassium transporters
3453554	A→T	0.067	V115V (GTT→GTA)	tusC ←	sulfurtransferase complex subunit TusC
3456223	G→T	0.077	L6F (TTG→TTT)	slyX →	protein SlyX
3481868	Δ1 bp	0.055	coding (136/786 nt)	frlD →	fructoselysine 6‑kinase
3529227	T→A	0.062	K605* (AAG→TAG)	malP ←	maltodextrin phosphorylase
3540535	G→A	0.071	intergenic (‑145/‑45)	glpE ← / → glpD	thiosulfate sulfurtransferase GlpE/aerobic glycerol 3‑phosphate dehydrogenase
3544532	A→T	0.074	I206N (ATT→AAT)	glgP ←	glycogen phosphorylase
3551470	A→T	0.061	R200R (CGT→CGA)	glgB ←	1,4‑alpha‑glucan branching enzyme
3552873	C→T	0.089	A191A (GCG→GCA)	asd ←	aspartate‑semialdehyde dehydrogenase
3553871	C→T	0.085	I78I (ATC→ATT)	yhgN →	putative inner membrane protein
3554934	A→T	0.095	L232Q (CTG→CAG)	gntU ←	low‑affinity gluconate transporter
3568445	G→A	0.065	P50P (CCC→CCT)	ugpE ←	sn‑glycerol 3‑phosphate ABC transporter membrane subunit UgpE
3569270	T→A	0.083	D70V (GAC→GTC)	ugpA ←	sn‑glycerol 3‑phosphate ABC transporter membrane subunit UgpA
3581077	Δ1 bp	0.078	coding (238/669 nt)	ftsE ←	cell division protein FtsE
3583337	C→T	0.065	V126V (GTC→GTT)	rsmD →	16S rRNA m(2)G966 methyltransferase
3586026	G→T	0.067	E337* (GAA→TAA)	zntA →	Zn(2(+))/Cd(2(+))/Pb(2(+)) exporting P‑type ATPase
3605104	T→A	0.074	G89G (GGA→GGT)	yhhJ ←	ABC transporter family protein YhhJ
3606206	T→C	0.067	T634A (ACG→GCG)	rbbA ←	ribosome‑associated ATPase
3609491	A→T	0.074	intergenic (‑322/+44)	yhiI ← / ← yhiJ	putative membrane fusion protein YhiI/DUF4049 domain‑containing protein YhiJ
3637540	A→T	0.125	intergenic (+80/‑19)	gadE → / → gadF	DNA‑binding transcriptional activator GadE/small regulatory RNA GadF
3653642	T→C	0.055	L97P (CTG→CCG)	yhjE →	putative transporter YhjE
3653930	T→A	0.058	F193Y (TTT→TAT)	yhjE →	putative transporter YhjE
3665758	C→T	0.119	A661A (GCG→GCA)	bcsC ←	cellulose biosynthesis protein BcsC
3673544	C→T	0.063	C87Y (TGC→TAC)	bcsA ←	cellulose synthase catalytic subunit
3674070	C→A	0.111	pseudogene (483/753 nt)	bcsQ ←	cellulose biosynthesis protein
3675193	G→A	0.055	A57T (GCG→ACG)	bcsE →	c‑di‑GMP‑binding protein BcsE
3695647	C→A	0.074	T178T (ACC→ACA)	yiaD →	PF13488 family lipoprotein YiaD
3717136	G→A	0.105	W358* (TGG→TAG)	malS →	alpha‑amylase
3722649	A→C	0.075	I114L (ATA→CTA)	yiaL →	DUF386 domain‑containing protein YiaL
3722652	G→T	0.075	E115* (GAA→TAA)	yiaL →	DUF386 domain‑containing protein YiaL
3726193	C→T	0.073	S181S (TCC→TCT)	lyxK →	L‑xylulose kinase
3735436	G→T	0.068	A320D (GCT→GAT)	yiaY ←	L‑threonine dehydrogenase
3736801	C→T	0.072	R543H (CGT→CAT)	selB ←	selenocysteyl‑tRNA‑specific translation elongation factor
3744995	T→A	0.075	L31* (TTA→TAA)	yibA →	putative lyase containing HEAT‑repeat
3751605	G→A	0.146	G253E (GGG→GAG)	mtlA →	mannitol‑specific PTS enzyme IICBA component
3767195	A→T	0.061	V176V (GTA→GTT)	yibQ →	divergent polysaccharide deacetylase domain‑containing protein YibQ
3768867	A→T	0.079	intergenic (‑219/+20)	waaH ← / ← tdh	UDP‑glucuronate:LPS(HepIII) glycosyltransferase/threonine dehydrogenase
3768870	A→T	0.076	intergenic (‑222/+17)	waaH ← / ← tdh	UDP‑glucuronate:LPS(HepIII) glycosyltransferase/threonine dehydrogenase
3776401	T→A	0.091	L296* (TTA→TAA)	waaL →	O‑antigen ligase
3786175	Δ1 bp	0.114	coding (491/1035 nt)	waaQ ←	lipopolysaccharide core heptosyltransferase 3
3788888	T→C	0.077	intergenic (+17/+22)	coaD → / ← mutM	pantetheine‑phosphate adenylyltransferase/DNA‑formamidopyrimidine glycosylase
3788891	G→A	0.073	intergenic (+20/+19)	coaD → / ← mutM	pantetheine‑phosphate adenylyltransferase/DNA‑formamidopyrimidine glycosylase
3788966	C→T	0.117	V252M (GTG→ATG)	mutM ←	DNA‑formamidopyrimidine glycosylase
3794432	A→T	0.089	*229K (TAG→AAG)	rph ←	truncated RNase PH
3796047	G→T	0.115	A269S (GCC→TCC)	yicC →	UPF0701 family protein YicC
3810051	T→C	0.085	L343P (CTG→CCG)	yicH →	AsmA famly protein YicH
3815413	T→C	0.067	intergenic (+530/‑107)	selC → / → setC	tRNA‑Sec/putative arabinose exporter
3817842	Δ1 bp	0.098	coding (719/819 nt)	nlpA ←	lipoprotein‑28
3817843	Δ1 bp	0.098	coding (718/819 nt)	nlpA ←	lipoprotein‑28
3817844	Δ1 bp	0.104	coding (717/819 nt)	nlpA ←	lipoprotein‑28
3817845	Δ1 bp	0.116	coding (716/819 nt)	nlpA ←	lipoprotein‑28
3817846	Δ1 bp	0.119	coding (715/819 nt)	nlpA ←	lipoprotein‑28
3817847	Δ1 bp	0.119	coding (714/819 nt)	nlpA ←	lipoprotein‑28
3817848	Δ1 bp	0.119	coding (713/819 nt)	nlpA ←	lipoprotein‑28
3817849	Δ1 bp	0.119	coding (712/819 nt)	nlpA ←	lipoprotein‑28
3824910	A→T	0.057	R275R (CGT→CGA)	uhpT ←	hexose‑6‑phosphate:phosphate antiporter
3826797	T→A	0.085	Q132L (CAG→CTG)	uhpC ←	inner membrane protein sensing glucose‑6‑phosphate
3827747	Δ1 bp	0.068	coding (957/1503 nt)	uhpB ←	sensory histidine kinase UhpB
3836898	T→A	0.074	K25I (AAA→ATA) ‡	yidJ ←	putative sulfatase/phosphatase
3836899	T→A	0.067	K25* (AAA→TAA) ‡	yidJ ←	putative sulfatase/phosphatase
3841862	G→A	0.063	N103N (AAC→AAT)	glvC ←	putative PTS enzyme II component GlvC
3844437	G→A	0.089	A135V (GCG→GTG)	yidE ←	putative transport protein YidE
3847354	C→A	0.065	A175S (GCG→TCG)	yidR ←	DUF3748 domain‑containing galacturonate catabolism protein YidR
3852852	C→A	0.081	A64S (GCA→TCA)	dgoK ←	2‑dehydro‑3‑deoxygalactonokinase
3877465	Δ1 bp	0.06	coding (496/723 nt)	yieK ←	putative glucosamine‑6‑phosphate deaminase YieK
3877466	Δ1 bp	0.06	coding (495/723 nt)	yieK ←	putative glucosamine‑6‑phosphate deaminase YieK
3899944	Δ1 bp	0.083	coding (675/816 nt)	atpB ←	ATP synthase Fo complex subunit a
3899949	G→A	0.088	L224L (CTG→TTG)	atpB ←	ATP synthase Fo complex subunit a
3919536	A→T	0.077	L120Q (CTA→CAA)	yieP ←	putative transcriptional regulator YieP
3929285	G→A	0.091	pseudogene (159/1645 nt)	ilvG →	acetolactate synthase II subunit IlvG, N‑terminal fragment (pseudogene)
3938386	Δ1 bp	0.083	intergenic (‑6/+193)	ppiC ← / ← yifN	peptidyl‑prolyl cis‑trans isomerase C/putative toxin YifN
3938387	G→A	0.083	intergenic (‑7/+192)	ppiC ← / ← yifN	peptidyl‑prolyl cis‑trans isomerase C/putative toxin YifN
3941420	G→T	0.089	T459T (ACC→ACA)	gpp ←	guanosine‑5'‑triphosphate,3'‑diphosphate phosphatase
3951938	T→A	0.083	Y284N (TAT→AAT)	rffG →	dTDP‑glucose 4,6‑dehydratase 2
3959972	Δ1 bp	0.094	coding (519/1386 nt)	yifK →	putative transporter YifK
3959976	Δ1 bp	0.094	coding (523/1386 nt)	yifK →	putative transporter YifK
3959977	Δ1 bp	0.094	coding (524/1386 nt)	yifK →	putative transporter YifK
3968230	A→G	0.1	L56L (TTG→CTG)	hemD ←	uroporphyrinogen‑III synthase
3971939	G→A	0.073	G740G (GGG→GGA)	cyaA →	adenylate cyclase
3974751	Δ1 bp	0.06	coding (602/708 nt)	yigA →	conserved protein YigA
3991399	C→G	0.083	intergenic (‑16/‑221)	metR ← / → metE	DNA‑binding transcriptional dual regulator MetR/cobalamin‑independent homocysteine transmethylase
4003392	G→T	0.063	intergenic (‑4/‑163)	rfaH ← / → ubiD	transcription antiterminator RfaH/3‑octaprenyl‑4‑hydroxybenzoate decarboxylase
4023951	A→T	0.086	N396Y (AAT→TAT)	yihF →	uncharacterized protein YihF
4029123	C→A	0.1	V70V (GTG→GTT)	yihA ←	GTP‑binding protein YihA
4029826	G→T	0.151	noncoding (224/245 nt)	csrC →	small regulatory RNA CsrC
4029829	A→C	0.146	noncoding (227/245 nt)	csrC →	small regulatory RNA CsrC
4046090	G→A	0.058	P585L (CCG→CTG)	yihQ ←	sulfoquinovosidase
4052086	C→T	0.061	S18N (AGC→AAC)	yihU ←	3‑sulfolactaldehyde reductase
4052093	T→A	0.067	M16L (ATG→TTG)	yihU ←	3‑sulfolactaldehyde reductase
4063095	A→G	0.083	L432P (CTC→CCC)	fdoG ←	formate dehydrogenase O subunit alpha
4105654	C→A	0.061	R25R (CGC→CGA)	rpmE →	50S ribosomal subunit protein L31
4107835	T→A	0.065	Y199* (TAT→TAA)	metB →	O‑succinylhomoserine(thiol)‑lyase/O‑ succinylhomoserine lyase
4117077	A→T	0.062	W176R (TGG→AGG)	gldA ←	L‑1,2‑propanediol dehydrogenase/glycerol dehydrogenase
4121421	G→A	0.105	A109T (GCC→ACC)	frwC →	putative PTS enzyme IIC component FrwC
4123146	G→T	0.065	L195L (CTG→CTT)	pflD →	putative formate acetyltransferase 2
4131391	G→T	0.065	S92* (TCG→TAG)	ppc ←	phosphoenolpyruvate carboxylase
4144104	A→T	0.081	Y37F (TAT→TTT)	murI →	glutamate racemase
4164762	Δ1 bp	0.064	coding (846/4224 nt)	rpoC →	RNA polymerase subunit beta'
4165164	C→T	0.075	I416I (ATC→ATT)	rpoC →	RNA polymerase subunit beta'
4165175	C→A	0.074	P420Q (CCG→CAG)	rpoC →	RNA polymerase subunit beta'
4176580	A→T	0.06	T100S (ACC→TCC)	hemE →	uroporphyrinogen decarboxylase
4184328	C→T	0.055	L57L (TTG→TTA)	purD ←	phosphoribosylamine‑‑glycine ligase
4186291	A→T	0.081	intergenic (‑192/‑423)	purH ← / → rrsE	bifunctional AICAR transformylase/IMP cyclohydrolase/16S ribosomal RNA
4197720	A→G	0.062	T186T (ACA→ACG)	aceK →	isocitrate dehydrogenase kinase/phosphatase
4211517	A→C	0.058	I95S (ATT→AGT)	lysC ←	aspartate kinase III
4219815	A→T	0.1	V336E (GTG→GAG)	xylE ←	D‑xylose:H(+) symporter
4221452	G→T	0.063	S211* (TCA→TAA)	malG ←	maltose ABC transporter membrane subunit MalG
4222749	G→A	0.078	V298V (GTC→GTT)	malF ←	maltose ABC transporter membrane subunit MalF
4224447	C→T	0.097	P180P (CCG→CCA)	malE ←	maltose ABC transporter periplasmic binding protein
4224912	G→T	0.072	L25L (CTC→CTA)	malE ←	maltose ABC transporter periplasmic binding protein
4228260	A→G	0.087	Q47R (CAA→CGA)	malM →	maltose regulon periplasmic protein
4230883	Δ1 bp	0.056	intergenic (+33/‑190)	yjbI → / → ubiC	pentapeptide repeats‑containing protein YjbI/chorismate lyase
4265327	G→T	0.083	D204E (GAC→GAA)	acs ←	acetyl‑CoA synthetase (AMP‑forming)
4297194	A→T	0.07	L47Q (CTG→CAG)	phnK ←	carbon‑phosphorus lyase subunit PhnK
4353752	C→T	0.093	E159K (GAG→AAG)	epmB ←	lysine 2,3‑aminomutase
4371605	C→T	0.091	A344A (GCG→GCA)	queG ←	epoxyqueuosine reductase
4372021	C→T	0.1	G206S (GGT→AGT)	queG ←	epoxyqueuosine reductase
4376074	G→A	0.82	E32K (GAA→AAA)	mutL →	DNA mismatch repair protein MutL
4382616	C→T	0.087	R250C (CGC→TGC)	hflC →	regulator of FtsH protease
4412915	T→A	0.073	R78R (CGT→CGA)	ytfH →	putative transcriptional regulator YtfH
4434888	C→T	0.061	R179C (CGT→TGT)	mpl →	UDP‑N‑acetylmuramate‑‑L‑alanyl‑gamma‑D‑glutamyl‑ meso‑2,6‑diaminoheptanedioate ligase
4441464	T→A	0.058	intergenic (‑235/+159)	nrdD ← / ← treC	anaerobic ribonucleoside‑triphosphate reductase/trehalose‑6‑phosphate hydrolase
4519843	G→A	0.068	W106* (TGG→TGA)	fimB →	regulator for fimA
4526166	C→A	0.059	L834L (CTC→CTA)	fimD →	type I fimbriae usher protein
4552518	C→T	0.077	intergenic (+18/‑186)	yjiT → / → yjiV	putative uncharacterized protein YjiT/putative uncharacterized protein YjiV
4555488	A→T	0.077	L347H (CTC→CAC)	mcrC ←	5‑methylcytosine‑specific restriction enzyme subunit McrC
4558717	T→A	0.059	S439C (AGC→TGC)	hsdS ←	type I restriction enzyme EcoKI specificity protein
4559362	T→A	0.071	K224* (AAG→TAG)	hsdS ←	type I restriction enzyme EcoKI specificity protein
4569699	C→T	0.111	A50A (GCG→GCA)	btsT ←	pyruvate:H(+) symporter
4601224	T→A	0.08	V296E (GTG→GAG)	yjjJ →	toxin YjjJ
1,771,586:1	+A	0.082	intergenic (‑222/+25)	ydiV ← / ← nlpC	anti‑FlhDC factor/NlpC/P60 family lipoprotein NlpC
2,883,298:1	+G	0.061	intergenic (+1358/+15)	ygcE → / ← queE	putative sugar kinase YgcE/putative 7‑carboxy‑7‑deazaguanine synthase QueE
